# Supplementary material for: Untargeted metabolomics reveals the metabolic characteristics and biomarkers of obstetric antiphospholipid syndrome and undifferentiated connective tissue disease
Source: Front Mol Biosci. 2025 Aug 22;12:1632244. doi: 10.3389/fmolb.2025.1632244 (PMC12411200; doi:10.3389/fmolb.2025.1632244)
Supplement: Supplementary file 1 [file Supplementaryfile1.xlsx]

## Sheet: B1 vs B2 pos
Compound_ID	Name	Formula	Molecular Weight	RT [min]	m/z	mzCloud_Results	mzVault_Results	MassList_Results	Class_I	Class_II	Class_III	Class_IV	FC	log2FC	Pvalue	ROC	VIP	Up.Down	pos_A2_1_2	pos_A2_1_4	pos_A2_1_5	pos_A2_2_3	pos_A2_2_5	pos_A2_2_6	pos_A2_2_8	pos_A2_2_9	pos_A2_2_14	pos_A3_1_1	pos_A3_1_2	pos_A3_1_4	pos_A3_1_7	pos_A3_1_9	pos_A3_1_10	pos_A3_1_12	pos_A3_1_13	pos_A3_2_2	pos_A3_2_3	pos_A3_2_4	pos_A3_2_5	pos_A3_2_6	pos_A3_2_8	pos_A3_2_9	pos_A3_2_10	pos_A3_2_11	pos_A3_2_13	pos_A3_2_15	pos_A3_2_16	pos_A3_2_19	pos_A3_2_21
Com_434_pos	Arachidonoyl amide	C20 H33 N O	303.254	9.763	304.261	Invalid mass	No results	No results	Lipids and lipid-like molecules	Fatty Acyls	Fatty amides	Fatty amides	2.12296	1.08607	2.90689e-05	0.786667	3.335	up	1.2396e+09	2.5613e+08	6.36127e+08	2.6441e+08	8.70986e+08	8.07561e+08	9.60253e+08	7.63057e+08	9.00361e+08	2.13098e+08	3.96605e+08	2.36523e+09	1.05319e+09	2.1493e+09	7.9345e+08	1.08874e+09	7.68525e+08	6.36451e+08	3.58678e+08	2.65981e+08	8.75161e+08	5.2971e+08	4.07301e+08	9.19786e+08	6.13111e+08	4.01279e+08	6.55021e+08	1.06225e+09	7.80062e+08	7.23544e+08	9.50928e+08
Com_13709_pos	Methyl palmitate	C17 H34 O2	287.283	7.06	288.29	Invalid mass	No results	No results	Lipids and lipid-like molecules	Fatty Acyls	Fatty acid esters	Fatty acid methyl esters	1.76965	0.823465	0.000160231	0.758333	2.51853	up	1.7821e+06	2.35088e+06	1.38016e+06	1.44446e+06	1.89954e+06	1.4252e+06	2.00179e+06	1.55317e+06	1.2305e+06	995088	2.76874e+06	1.78335e+06	1.73241e+06	2.504e+06	4.66575e+06	2.18447e+06	2.18773e+06	3.06869e+06	2.59955e+06	3.02029e+06	2.89719e+06	1.54304e+06	1.32507e+06	1.14643e+06	1.57117e+06	1.56746e+06	2.0557e+06	1.65317e+06	1.60839e+06	962093	1.45224e+06
Com_16_pos	Oleamide	C18 H35 N O	281.272	9.754	282.279	Full match	No results	No results	Lipids and lipid-like molecules	Fatty Acyls	Fatty amides	Fatty amides	1.85892	0.894465	0.000392996	0.7425	2.86537	up	5.284e+09	1.16552e+09	2.72864e+09	1.18531e+09	3.69283e+09	3.46793e+09	3.9789e+09	3.13271e+09	3.33806e+09	8.86538e+08	1.57895e+09	9.53551e+09	4.14734e+09	8.35976e+09	3.2403e+09	4.2913e+09	3.21586e+09	2.4971e+09	1.38564e+09	1.16714e+09	3.3487e+09	2.2843e+09	1.71763e+09	3.63462e+09	2.55072e+09	1.6846e+09	2.75167e+09	3.87866e+09	2.85467e+09	2.37767e+09	2.98585e+09
Com_1485_pos	DL-m-Tyrosine	C9 H11 N O3	181.074	1.362	182.082	No results	No results	Full match	Organic acids and derivatives	Carboxylic acids and derivatives	Amino acids, peptides, and analogues	Phenylalanine and derivatives	2.49964	1.32172	0.000876105	0.765833	1.65526	up	5.76682e+06	7.36953e+06	1.47274e+06	1.37139e+06	1.07363e+06	1.43372e+06	1.1535e+06	1.0824e+06	991983	7.06796e+06	1.64447e+06	1.49497e+07	1.23311e+06	1.03885e+06	1.16883e+06	2.18365e+06	1.12547e+06	1.36261e+06	1.79973e+06	2.8507e+06	1.05139e+06	1.10794e+06	1.61173e+06	2.08722e+06	1.29449e+06	1.39985e+06	928626	1.10707e+06	2.78157e+06	1.09027e+06	815024
Com_14626_pos	7-(2-hydroxypropan-2-yl)-1,4a-dimethyl-decahydronaphthalen-1-ol	C15 H28 O2	222.199	9.748	240.232	Invalid mass	No results	No results					1.78086	0.832575	0.00118141	0.720833	2.75975	up	1.22173e+07	3.43686e+06	6.56452e+06	4.38352e+06	9.98853e+06	7.54249e+06	1.32311e+07	1.07461e+07	1.31138e+07	3.20696e+06	3.80871e+06	2.77401e+07	1.28385e+07	2.86456e+07	1.10749e+07	1.41446e+07	1.22419e+07	6.02485e+06	4.31045e+06	4.87589e+06	7.94487e+06	5.82534e+06	5.1242e+06	1.10966e+07	9.70266e+06	3.89905e+06	9.23541e+06	1.18583e+07	7.30394e+06	8.07164e+06	8.10847e+06
Com_6397_pos	1-Methylxanthine	C6 H6 N4 O2	166.049	4.875	167.057	Full match	No results	Full match	Organoheterocyclic compounds	Imidazopyrimidines	Purines and purine derivatives	Xanthines	1.90604	0.930581	0.0043133	0.6775	2.44738	up	1.01612e+07	1.60908e+06	1.90255e+06	4.96991e+06	1.59357e+06	3.03029e+06	1.09347e+06	1.64613e+06	713786	1.12256e+06	1.68784e+06	7.75048e+06	1.46709e+06	1.03746e+07	776067	548169	1.0655e+06	3.64599e+06	1.91112e+06	1.61291e+06	1.44427e+06	1.74293e+06	1.59291e+06	6.37684e+06	1.30932e+06	8.98469e+06	611498	2.90227e+06	1.17336e+06	952624	2.18945e+06
Com_3640_pos	GNK	C12 H23 N5 O5	158.583	5.107	159.591	Invalid mass	No results	No results					0.294422	-1.76404	0.00499975	0.671667	3.13597	down	28997.7	30369.8	32750.9	27882.4	30679.8	31818.2	30527.5	30370.1	29589	32128.8	30519.9	28117.2	30742.2	30066.3	190986	36373.1	32926.7	28749.7	28605	28923	30386.3	30912.8	32342	2.56526e+06	31710.7	32432.9	31880.7	34455	34506.5	32206.1	31031.1
Com_2241_pos	7-chloro-4-piperidinoquinoline	C14 H15 Cl N2	246.093	5.105	247.1	Full match	No results	No results					0.303209	-1.72162	0.00542289	0.680833	3.0812	down	37697.2	41962.4	42338.5	36183.1	39665.9	41939.7	40039.5	39538.1	39968.8	41832	39658.6	36387.2	39776	39207.3	285948	48410.4	44180.5	37366.6	37095.9	37436.9	39881.3	39944	41966.9	2.74802e+06	41587.6	42789.2	44799.3	47054.1	47561.2	45510.3	45929.9
Com_22379_pos	(±)8-HEPE	C20 H30 O3	300.209	7.1	301.217	Invalid mass	No results	No match					1.68278	0.750848	0.00594828	0.664167	2.31496	up	1.64007e+06	2.02639e+06	1.27958e+06	1.99016e+06	2.55329e+06	2.59092e+06	2.09799e+06	4.99516e+06	2.44767e+06	1.16122e+07	9.76513e+06	3.53659e+06	3.0816e+06	1.63557e+06	2.57152e+06	1.73887e+06	1.89729e+06	1.95888e+06	2.02867e+06	2.81016e+06	2.30872e+06	2.2451e+06	8.18377e+06	1.34107e+07	2.20071e+06	1.76068e+06	2.46464e+06	5.81215e+06	1.52523e+06	1.1962e+06	1.29253e+06
Com_285_pos	Senecionine	C18 H25 N O5	335.177	5.111	336.184	Invalid mass	No results	No results	Phenylpropanoids and polyketides	Macrolides and analogues	Not available	Macrolides and analogues	0.23903	-2.06474	0.0077571	0.609167	2.93124	down	1780.97	2041.7	2281.12	1779.74	2129.62	2266.97	3195.1	2115.45	1919.84	1908.07	1892.58	1906.75	2205.01	6554.15	223880	2386.75	2144.64	1774.25	7793.78	1952.99	2123.29	3286.13	2290.55	2.3187e+06	6682.32	2158.86	2078.1	2226.4	2224.46	2068.38	1988.39
Com_12350_pos	PC O-40:6	C48 H86 N O7 P	819.619	9.773	820.626	No results	Invalid mass	No results					1.51902	0.603138	0.00779616	0.688333	2.26712	up	2.07626e+07	3.85992e+07	4.24466e+07	3.61748e+07	4.80002e+07	4.01594e+07	4.05497e+07	1.00213e+07	8.95172e+06	2.14538e+07	1.65562e+07	2.77378e+07	3.22678e+07	2.23357e+07	3.06022e+07	2.20164e+07	1.69699e+07	4.22975e+07	2.56224e+07	2.36072e+07	3.97761e+07	5.43652e+07	4.94103e+06	1.42544e+07	4.81969e+07	6.4861e+06	9.02069e+06	1.53497e+07	2.41466e+07	2.54429e+07	2.56364e+07
Com_18420_pos	3,3-dimethyl-1-[4-(trifluoromethoxy)phenyl]piperidine-2,6-dione	C14 H14 F3 N O3	301.096	5.846	319.13	Invalid mass	No results	No results					1.52498	0.608786	0.00806749	0.684167	2.4315	up	7.07863e+06	6.44246e+06	6.47099e+06	6.81517e+06	9.75494e+06	7.79869e+06	8.33575e+06	5.93925e+06	8.42087e+06	1.79271e+07	8.78957e+06	2.78424e+06	5.91139e+06	2.43301e+06	4.04857e+06	2.03745e+06	3.93797e+06	2.13905e+06	3.34535e+06	7.62818e+06	1.42164e+07	7.2234e+06	1.40396e+07	1.48843e+07	2.59616e+06	3.94078e+06	6.77696e+06	5.08663e+06	4.87511e+06	2.80974e+06	2.99798e+06
Com_7135_pos	PC O-42:11	C50 H80 N O7 P	837.554	10.799	838.562	No results	Invalid mass	No results					2.35425	1.23527	0.00995562	0.683333	2.00252	up	3.2314e+06	3.07912e+06	3.37564e+06	3.48152e+06	3.18303e+06	6.00165e+06	2.91572e+06	3.09287e+06	3.00364e+06	2.14945e+07	3.56513e+06	3.63028e+06	2.89455e+06	2.96611e+06	3.86964e+06	2.70836e+06	3.42387e+06	3.50179e+06	2.97725e+06	3.14915e+06	3.431e+06	3.19597e+06	5.60916e+07	3.9629e+07	3.16317e+06	3.50587e+06	3.30085e+06	3.4268e+06	2.38759e+06	3.07952e+06	3.7996e+06
Com_9678_pos	Methionine sulfoxide	C5 H11 N O3 S	165.046	1.352	166.054	No results	No results	Full match	Organic acids and derivatives	Carboxylic acids and derivatives	Amino acids, peptides, and analogues	Alpha amino acids	1.56031	0.641834	0.0119314	0.6675	2.07802	up	3.16001e+06	3.62562e+06	3.01767e+06	3.34569e+06	3.38798e+06	7.43071e+06	1.80273e+06	2.7532e+06	2.74054e+06	1.1463e+07	1.12556e+07	3.85454e+06	3.38306e+06	3.34041e+06	3.61772e+06	1.59113e+06	1.54572e+06	2.10902e+06	2.68944e+06	5.09242e+06	3.62194e+06	4.83495e+06	1.61719e+07	1.04628e+07	3.51484e+06	2.31442e+06	8.08086e+06	5.55663e+06	2.86659e+06	3.3161e+06	2.75165e+06
Com_3881_pos	Sulfamethazine	C12 H14 N4 O2 S	278.083	5.525	279.09	Full match	No results	No results	Benzenoids	Benzene and substituted derivatives	Benzenesulfonamides	Aminobenzenesulfonamides	0.285979	-1.80602	0.0140045	0.601667	2.58357	down	556470	176103	159870	149380	139685	129558	145379	143631	119824	153697	140338	135650	151999	129484	153311	145088	159443	140360	164681	662491	159300	154597	145959	8.81761e+06	129527	126089	133493	137960	131569	133420	134004
Com_1063_pos	(2S)-2-(2-hydroxypropan-2-yl)-2H,3H,7H-furo[3,2-g]chromen-7-one	C14 H14 O4	263.12	5.115	264.127	Invalid mass	No results	No results					0.234665	-2.09133	0.0143531	0.62	2.60137	down	11919.5	13817.1	15321.7	11971.9	14319.2	15038.8	13958.5	13473.5	12560.3	56263.3	12906.1	12886.7	14332.7	13211	204794	14133.2	13960.7	11525.5	19609.9	12774.6	14142.5	14606.9	14692	2.71133e+06	13628.4	13796	13514.7	14321.3	14390.7	13493.5	12913.2
Com_14878_pos	(+/-)5(6)-EET	C20 H32 O3	320.236	6.699	321.243	Full match	No results	Full match	Lipids and lipid-like molecules	Fatty Acyls	Fatty acids and conjugates	Epoxy fatty acids	1.5063	0.591007	0.0240364	0.633333	2.03735	up	942637	1.88798e+06	1.30336e+06	1.10069e+06	1.3877e+06	1.00364e+06	896754	5.84676e+06	5.19117e+06	2.0095e+06	1.15839e+06	1.86263e+06	1.09835e+06	545403	1.23355e+06	1.51158e+06	5.85008e+06	1.83181e+06	1.20365e+06	1.64778e+06	1.38038e+06	923974	2.19462e+06	854712	949828	1.13487e+06	4.27738e+06	5.20528e+06	1.38101e+06	695771	913980
Com_3566_pos	PC 18:1_18:1	C44 H84 N O8 P	785.589	10.858	786.597	No results	Invalid mass	No results					0.277518	-1.84935	0.0262483	0.460833	2.03831	down	660886	618260	707532	742078	681012	609943	605914	637381	674528	668400	676166	760969	646956	645789	776843	592156	733661	712401	620258	683547	718156	647162	688262	630998	709324	687089	723250	720098	539317	624548	738464
Com_5657_pos	DL-Stachydrine	C7 H13 N O2	286.19	1.407	144.102	Invalid mass	No results	No results	Organic acids and derivatives	Carboxylic acids and derivatives	Amino acids, peptides, and analogues	Proline and derivatives	0.65829	-0.603205	0.0324861	0.639167	1.79371	down	3.82813e+08	1.01844e+09	3.6153e+08	6.12241e+08	4.24054e+07	8.88383e+08	5.35342e+08	7.18198e+08	2.35801e+07	8.13256e+07	2.8669e+07	2.78944e+08	2.83274e+08	2.37851e+08	1.22949e+09	2.68596e+07	7.25567e+07	8.58264e+08	3.63613e+08	7.51398e+08	6.61119e+08	2.8178e+08	6.61381e+07	5.57797e+07	2.20058e+08	6.36169e+08	3.09312e+07	2.93938e+08	1.26225e+08	4.29786e+08	7.41296e+07
Com_3662_pos	6-Aminonicotinamide	C6 H7 N3 O	137.059	5.405	138.067	No results	No results	Full match	Organoheterocyclic compounds	Pyridines and derivatives	Pyridinecarboxylic acids and derivatives	Nicotinamides	1.72203	0.784112	0.0346249	0.619167	1.85085	up	729461	97576.7	992552	287326	92921.5	91515.7	101535	103598	96129.6	81248.7	75391.9	494685	101670	6.12328e+06	104876	103530	104281	311346	82633.7	134143	100289	95230.9	337763	182580	109130	3.82406e+06	99669.8	248841	99403.2	92630	551784
Com_3854_pos	4-Methyl-5-thiazoleethanol	C6 H9 N O S	143.041	4.611	144.048	Full match	No results	No results	Organoheterocyclic compounds	Azoles	Thiazoles	4,5-disubstituted thiazoles	3.75752	1.90978	0.0375982	0.720833	1.8959	up	5.59192e+07	548377	322010	273083	327132	267803	512931	163031	1.09576e+06	732256	245949	291237	237845	158227	823717	174975	283270	249472	282177	282749	313570	271917	201277	159392	166623	210479	179142	221963	533018	147031	143451
Com_11214_pos	LPC 42:11	C50 H80 N O7 P	859.536	10.709	860.543	No results	Invalid mass	No results					1.71736	0.780196	0.0395556	0.581667	1.53049	up	3.15406e+06	3.49096e+06	3.70221e+06	3.65085e+06	3.46953e+06	2.93318e+06	3.43772e+06	3.36374e+06	3.32895e+06	1.04234e+07	3.11781e+06	3.10013e+06	3.53344e+06	3.80366e+06	3.6718e+06	2.59591e+06	4.11665e+06	3.06185e+06	3.30489e+06	2.83703e+06	3.23819e+06	3.15838e+06	2.69807e+07	2.58802e+07	4.05708e+06	2.82408e+06	3.93156e+06	3.73883e+06	2.52149e+06	2.53403e+06	3.20526e+06
Com_10829_pos	1,7-Dimethyluric acid	C7 H8 N4 O3	196.06	5.182	197.068	Full match	No results	Full match	Organoheterocyclic compounds	Imidazopyrimidines	Purines and purine derivatives	Xanthines	1.892	0.919911	0.0418964	0.633333	1.7032	up	2.61363e+06	200634	204853	538903	199709	203762	182216	173388	172667	208306	180496	822372	183279	1.92176e+06	198343	184463	188293	192482	176973	160820	210833	191684	203377	410395	182452	4.55184e+06	191572	190016	216432	207358	570292
Com_7452_pos	Normorphine	C16 H17 N O3	271.121	6.646	272.129	Full match	No results	No results	Alkaloids and derivatives	Morphinans	Not available	Morphinans	2.06252	1.04441	0.0429496	0.634167	1.77158	up	456256	891469	2.26197e+06	282689	609023	6.31584e+06	269530	125932	165750	994737	305869	501124	112994	375043	96876.2	116947	141166	496419	239224	797143	204778	400160	269588	560589	162185	134806	164712	1.1567e+06	339849	183434	234529
Com_9778_pos	N-[4-(diethylamino)phenyl]-N'-phenylurea	C17 H21 N3 O	321.125	5.282	322.132	Invalid mass	No results	No results					0.606381	-0.721704	0.0457913	0.605	2.19245	down	749671	816770	752619	574062	644168	729059	560344	538230	846282	720242	631024	643613	639728	499583	688328	591551	541861	610916	633420	776813	483329	624231	627695	7.71736e+06	717302	505602	856388	590897	670808	561473	571342
[truncated: 39 more columns]

## Sheet: B1 vs B2 neg
Compound_ID	Name	Formula	Molecular Weight	RT [min]	m/z	mzCloud_Results	mzVault_Results	MassList_Results	Class_I	Class_II	Class_III	Class_IV	FC	log2FC	Pvalue	ROC	VIP	Up.Down	neg_A2_1_2	neg_A2_1_4	neg_A2_1_5	neg_A2_2_3	neg_A2_2_5	neg_A2_2_6	neg_A2_2_8	neg_A2_2_9	neg_A2_2_14	neg_A3_1_1	neg_A3_1_2	neg_A3_1_4	neg_A3_1_7	neg_A3_1_9	neg_A3_1_10	neg_A3_1_12	neg_A3_1_13	neg_A3_2_2	neg_A3_2_3	neg_A3_2_4	neg_A3_2_5	neg_A3_2_6	neg_A3_2_8	neg_A3_2_9	neg_A3_2_10	neg_A3_2_11	neg_A3_2_13	neg_A3_2_15	neg_A3_2_16	neg_A3_2_19	neg_A3_2_21
Com_2843_neg	6α-Prostaglandin I1	C20 H34 O5	354.241	6.893	335.223	Full match	No results	Full match	Lipids and lipid-like molecules	Fatty Acyls	Eicosanoids	Prostaglandins and related compounds	3.24499	1.69822	0.00736212	0.649167	2.26118	up	1.25712e+06	1.45704e+06	1.6054e+06	444531	1.33107e+06	2.05893e+06	190152	1.1199e+07	1.37782e+06	1.71764e+07	1.87813e+06	5.68909e+06	470364	362248	1.68364e+06	781052	1.01448e+06	5.85229e+06	269058	837863	981864	4.89326e+06	9.84979e+06	9.53606e+06	402735	362490	3.95321e+06	9.95188e+06	462508	643756	249271
Com_775_neg	5-Sulfosalicylic acid	C7 H6 O6 S	217.988	5.293	216.981	Full match	No results	No results	Benzenoids	Benzene and substituted derivatives	Benzenesulfonic acids and derivatives	3-sulfobenzoic acids	0.664666	-0.5893	0.0079323	0.668333	1.96465	down	3.10679e+06	2.65787e+06	3.92656e+06	2.35693e+06	3.2044e+06	4.31593e+06	1.32869e+06	2.71953e+06	1.58667e+06	4.24053e+06	3.77922e+06	4.28248e+06	2.03851e+06	2.49868e+06	5.40516e+06	2.35881e+06	1.22776e+06	2.7977e+06	1.56752e+06	2.29318e+06	1.58346e+06	1.1815e+06	4.63298e+06	3.12978e+06	2.12944e+06	2.18276e+06	2.51781e+06	2.26186e+06	2.68072e+06	2.48803e+06	1.61816e+06
Com_5646_neg	(±)10(11)-EpDPA	C22 H32 O3	344.235	8.344	343.228	Full match	No results	Full match					2.95281	1.56209	0.0118065	0.650833	2.21483	up	420310	248957	241359	235600	240018	1.15646e+06	234680	238227	199460	6.12314e+06	772590	221112	235988	239244	226856	207181	211529	246690	239666	223630	420919	589771	1.99983e+06	2.3962e+06	240218	218105	439535	378694	187906	209546	230348
Com_2016_neg	17(S)-HpDHA	C22 H32 O4	360.23	7.389	359.223	Full match	No results	No results	Lipids and lipid-like molecules	Fatty Acyls	Fatty acids and conjugates	Very long-chain fatty acids	4.57358	2.19332	0.0191829	0.658333	2.01303	up	349932	110878	68000.2	66300.1	87534.9	777695	74219.2	67126.4	79812.3	5.61685e+06	901778	72683.5	75990.4	74293.4	94407.7	70541.7	69908.1	72284.7	75342.6	79425.6	270055	188760	3.84625e+06	2.47752e+06	107429	89428.4	395509	266238	129399	213736	70150.4
Com_1262_neg	1,3-Dimethyluric acid	C7 H8 N4 O3	196.06	5.216	195.052	Full match	Full match	Full match	Organoheterocyclic compounds	Imidazopyrimidines	Purines and purine derivatives	Xanthines	2.84732	1.5096	0.0222572	0.649167	1.90194	up	2.10201e+06	29267	262929	302438	36787.3	26559	25421.3	28047.5	30283.9	61480.7	43171	379239	22456.5	1.66096e+06	33445.3	28513.1	31649.8	158304	32220.3	34990.2	38603.2	24306.3	142361	294487	40344.1	3.13903e+06	29013.4	27483.4	34261.9	20033.6	438249
Com_659_neg	12-Epileukotriene B4	C20 H32 O4	336.23	7.2	335.223	Full match	No results	Full match	Lipids and lipid-like molecules	Fatty Acyls	Eicosanoids	Leukotrienes	2.65742	1.41003	0.022303	0.620833	2.01485	up	4.12261e+06	2.63394e+06	1.25014e+06	2.13256e+06	4.2868e+06	5.77444e+06	1.87326e+06	2.53759e+06	3.83833e+06	5.50546e+07	1.01157e+07	2.67922e+06	2.77429e+06	2.03645e+06	2.72765e+06	1.65994e+06	3.31453e+06	1.65258e+06	1.91451e+06	4.82263e+06	4.18923e+06	2.51387e+06	5.69026e+07	3.55573e+07	2.08712e+06	2.04609e+06	3.36487e+06	3.84025e+06	2.95116e+06	2.73588e+06	1.56617e+06
Com_7769_neg	Prostaglandin E2	C20 H32 O5	352.225	6.379	351.218	No results	No results	Full match	Lipids and lipid-like molecules	Fatty Acyls	Eicosanoids	Prostaglandins and related compounds	2.38728	1.25536	0.0223481	0.59	1.99992	up	557445	655621	523789	589191	896913	2.33595e+06	478823	479058	626231	9.48e+06	2.25475e+06	1.44474e+06	511445	494672	997396	431189	519465	513023	510440	589409	554576	1.43213e+06	9.81049e+06	7.55688e+06	573338	447589	802917	872213	469579	497564	414902
Com_3227_neg	6β-Prostaglandin I1	C20 H34 O5	376.225	6.405	375.218	Invalid mass	No results	No results	Lipids and lipid-like molecules	Fatty Acyls	Eicosanoids	Prostaglandins and related compounds	4.02552	2.00917	0.0273689	0.586667	1.79199	up	491169	425916	390499	495099	355724	1.46148e+06	339302	341178	356882	2.42632e+07	2.71468e+06	383093	363543	353471	342022	331203	351297	432739	408005	452553	652742	332343	1.39968e+07	5.89283e+06	415032	342846	612552	425367	372569	400176	336898
Com_1593_neg	20-Hydroxy-(5Z,8Z,11Z,14Z)-eicosatetraenoic acid	C20 H32 O3	320.235	8.006	319.228	Full match	No results	Full match	Lipids and lipid-like molecules	Fatty Acyls	Fatty acids and conjugates	Long-chain fatty acids	1.69293	0.75952	0.0310071	0.638333	2.12185	up	7.83344e+06	3.75799e+06	2.42778e+06	3.35478e+06	6.19047e+06	1.60934e+07	1.94343e+06	5.84727e+06	4.37691e+06	4.13438e+07	2.24746e+07	3.59851e+06	6.5918e+06	3.19036e+06	4.17226e+06	3.37542e+06	7.07117e+06	2.90194e+06	2.06401e+06	4.46845e+06	8.00211e+06	3.73497e+06	2.22996e+07	2.56494e+07	4.33959e+06	3.28933e+06	1.12022e+07	8.81643e+06	5.00045e+06	8.57523e+06	3.08652e+06
Com_670_neg	Prostaglandin H1	C20 H34 O5	336.23	7.009	335.223	Invalid mass	No results	No match	Lipids and lipid-like molecules	Fatty Acyls	Eicosanoids	Prostaglandins and related compounds	1.96548	0.97488	0.0403423	0.594167	1.71577	up	2.12817e+06	2.35397e+06	1.08589e+06	2.22781e+06	1.03172e+07	3.07052e+06	1.2343e+06	1.97123e+06	2.17491e+06	1.91424e+07	6.2647e+06	2.928e+06	2.28819e+06	1.23506e+06	2.28897e+06	1.17953e+06	1.51339e+06	1.69513e+06	848045	1.25818e+07	2.79072e+06	1.39974e+06	2.05122e+07	1.16004e+07	1.24962e+06	1.5016e+06	2.28622e+06	2.81647e+06	1.8988e+06	1.60566e+06	1.05115e+06
[truncated: 39 more columns]

## Sheet: B1 vs B3 pos
Compound_ID	Name	Formula	Molecular Weight	RT [min]	m/z	mzCloud_Results	mzVault_Results	MassList_Results	Class_I	Class_II	Class_III	Class_IV	FC	log2FC	Pvalue	ROC	VIP	Up.Down	pos_A2_1_2	pos_A2_1_4	pos_A2_1_5	pos_A2_2_3	pos_A2_2_5	pos_A2_2_6	pos_A2_2_8	pos_A2_2_9	pos_A2_2_14	pos_A3_1_1	pos_A3_1_2	pos_A3_1_4	pos_A3_1_7	pos_A3_1_9	pos_A3_1_10	pos_A3_1_12	pos_A3_1_13	pos_A3_2_2	pos_A3_2_3	pos_A3_2_4	pos_A3_2_5	pos_A3_2_6	pos_A3_2_8	pos_A3_2_9	pos_A3_2_10	pos_A3_2_11	pos_A3_2_13	pos_A3_2_15	pos_A3_2_16	pos_A3_2_19	pos_A3_2_21
Com_16_pos	Oleamide	C18 H35 N O	281.272	9.754	282.279	Full match	No results	No results	Lipids and lipid-like molecules	Fatty Acyls	Fatty amides	Fatty amides	3.77568	1.91673	6.95206e-11	0.898077	3.30571	up	5.284e+09	1.16552e+09	2.72864e+09	1.18531e+09	3.69283e+09	3.46793e+09	3.9789e+09	3.13271e+09	3.33806e+09	8.86538e+08	1.57895e+09	9.53551e+09	4.14734e+09	8.35976e+09	3.2403e+09	4.2913e+09	3.21586e+09	2.4971e+09	1.38564e+09	1.16714e+09	3.3487e+09	2.2843e+09	1.71763e+09	3.63462e+09	2.55072e+09	1.6846e+09	2.75167e+09	3.87866e+09	2.85467e+09	2.37767e+09	2.98585e+09
Com_14626_pos	7-(2-hydroxypropan-2-yl)-1,4a-dimethyl-decahydronaphthalen-1-ol	C15 H28 O2	222.199	9.748	240.232	Invalid mass	No results	No results					3.10806	1.63601	2.69355e-09	0.860577	3.09077	up	1.22173e+07	3.43686e+06	6.56452e+06	4.38352e+06	9.98853e+06	7.54249e+06	1.32311e+07	1.07461e+07	1.31138e+07	3.20696e+06	3.80871e+06	2.77401e+07	1.28385e+07	2.86456e+07	1.10749e+07	1.41446e+07	1.22419e+07	6.02485e+06	4.31045e+06	4.87589e+06	7.94487e+06	5.82534e+06	5.1242e+06	1.10966e+07	9.70266e+06	3.89905e+06	9.23541e+06	1.18583e+07	7.30394e+06	8.07164e+06	8.10847e+06
Com_434_pos	Arachidonoyl amide	C20 H33 N O	303.254	9.763	304.261	Invalid mass	No results	No results	Lipids and lipid-like molecules	Fatty Acyls	Fatty amides	Fatty amides	3.08595	1.62572	2.20121e-08	0.856731	3.24477	up	1.2396e+09	2.5613e+08	6.36127e+08	2.6441e+08	8.70986e+08	8.07561e+08	9.60253e+08	7.63057e+08	9.00361e+08	2.13098e+08	3.96605e+08	2.36523e+09	1.05319e+09	2.1493e+09	7.9345e+08	1.08874e+09	7.68525e+08	6.36451e+08	3.58678e+08	2.65981e+08	8.75161e+08	5.2971e+08	4.07301e+08	9.19786e+08	6.13111e+08	4.01279e+08	6.55021e+08	1.06225e+09	7.80062e+08	7.23544e+08	9.50928e+08
Com_22455_pos	N,N-Dimethylsphingosine	C20 H41 N O2	327.314	7.42	328.322	Full match	No results	No results	Organic nitrogen compounds	Organonitrogen compounds	Amines	1,2-aminoalcohols	0.39665	-1.33406	1.43503e-07	0.856731	3.38709	down	309791	393836	365272	247170	360391	352411	376460	428194	415254	210850	999723	330921	419412	2.33805e+06	4.7367e+06	747193	431853	2.24545e+06	1.5152e+06	1.87628e+06	1.96363e+06	361843	382048	387862	408261	404508	486536	412716	337699	327924	350078
Com_526_pos	2-Arachidonoyl glycerol	C23 H38 O4	378.278	9.335	379.285	Full match	No results	Full match	Lipids and lipid-like molecules	Endocannabinoids	Not available	Endocannabinoids	2.1873	1.12915	1.87155e-05	0.839423	2.11581	up	6.51276e+06	1.08459e+07	5.47178e+07	1.02272e+07	8.63858e+06	6.9197e+07	2.87679e+07	1.0581e+07	1.0941e+07	7.00981e+06	8.78085e+06	9.43056e+06	1.11844e+07	1.02087e+07	9.06851e+06	2.16563e+07	1.41944e+07	7.37061e+06	1.5239e+07	7.87408e+06	8.63551e+06	3.04196e+07	8.31476e+06	1.08656e+07	7.38398e+06	6.6634e+06	2.13407e+07	5.71801e+07	1.8789e+07	8.35352e+06	5.59781e+06
Com_5557_pos	PC 15:1_15:1	C38 H72 N O8 P	701.495	7.33	702.502	No results	Invalid mass	No results					0.116829	-3.09753	0.00321264	0.827885	1.63846	down	152087	129309	131210	113043	145724	111742	119789	125122	112165	103319	161537	122334	138910	129446	167183	115979	130467	124893	113582	172261	144959	120064	120014	101922	101375	118687	124562	127160	115416	120694	131652
Com_16962_pos	2-{[(4,5-dimethoxy-2-nitrophenethyl)imino]methyl}phenol	C17 H18 N2 O5	330.124	7.227	331.131	Invalid mass	No results	No results					0.59667	-0.744994	1.51145e-05	0.809615	2.70014	down	822702	1.0082e+06	413760	506273	678030	316015	514723	781033	533585	230750	2.51098e+06	682243	743189	2.29087e+06	5.90162e+06	1.50556e+06	731993	2.65227e+06	2.44733e+06	2.86722e+06	2.65663e+06	624718	494407	444352	413739	1.33616e+06	1.0693e+06	399305	201385	357886	276763
Com_14189_pos	SM 9:1;2O/26:7	C40 H67 N2 O6 P	1404.94	7.345	703.476	No results	Invalid mass	No results					0.176612	-2.50134	0.0048629	0.800962	1.48131	down	84293.2	64894.7	63441.4	59689.8	70690.5	53201.3	62363.4	71359	65309.6	59304.1	88624.6	60810.2	68379.1	75913.9	103761	70917	77640.5	68870.9	59439	97530.4	69879.1	57203.9	63725.4	59241.2	62740.3	74086.8	74190.9	71944.9	64315.2	67437.2	76439.4
Com_13725_pos	Narasin	C43 H72 O11	1492.98	7.327	747.498	Invalid mass	No results	No results	Lipids and lipid-like molecules	Prenol lipids	Terpene glycosides	Diterpene glycosides	0.25143	-1.99177	0.00236818	0.798077	1.6008	down	382804	302304	299027	275860	332783	253269	300345	343732	300836	266958	403506	284044	328486	365436	497234	334203	361470	313166	273868	401315	329771	272836	307005	285249	300843	353113	346935	325482	286536	288542	318806
Com_27_pos	Hexadecanamide	C16 H33 N O	255.257	9.564	256.264	Full match	No results	No results	Lipids and lipid-like molecules	Fatty Acyls	Fatty amides	Fatty amides	1.7077	0.772054	9.57122e-06	0.785577	2.43271	up	7.98047e+08	3.77432e+08	6.82398e+08	3.02208e+08	6.85291e+08	6.3361e+08	8.21932e+08	5.73871e+08	8.83603e+08	2.50223e+08	3.69551e+08	1.30113e+09	9.71714e+08	1.31984e+09	6.95532e+08	9.24742e+08	9.41597e+08	4.45688e+08	3.86247e+08	3.27361e+08	6.93134e+08	5.50877e+08	4.05873e+08	6.41881e+08	5.37569e+08	3.85834e+08	7.77766e+08	6.23915e+08	1.18728e+09	3.57848e+08	4.28085e+08
Com_4526_pos	2-Mercaptobenzothiazole	C7 H5 N S2	166.987	6.417	167.994	Full match	No results	No results	Organoheterocyclic compounds	Benzothiazoles	Not available	Benzothiazoles	0.249013	-2.0057	1.91994e-05	0.781731	2.48408	down	867684	22389.7	22544.1	21170	437830	24804.9	22037.5	21089	19762.6	23109.1	21674.6	25166.7	24497.3	20795.9	21106.8	19195.1	19804.4	1.39852e+06	23485.8	49144.2	815088	23158	24598.9	822180	1.36361e+06	20418.1	22277.7	22391.9	19576.6	18947.4	22342.8
Com_10993_pos	PC O-34:8	C42 H70 N O7 P	1462.98	7.412	732.499	No results	Invalid mass	No results					0.130403	-2.93895	0.0062501	0.771154	1.5469	down	98552.2	88624.9	107844	75733.2	101696	96995.1	100857	105086	109983	72979.8	107645	94917.3	111035	106537	128091	86118.5	106783	86324.9	79087.2	224257	107005	99063.3	100043	93552.2	97070.9	94310	119708	110880	94393	101027	112552
Com_6_pos	Monoolein	C21 H40 O4	356.293	9.919	379.282	Full match	No results	Full match	Lipids and lipid-like molecules	Glycerolipids	Monoradylglycerols	1-monoacylglycerols	2.92399	1.54794	0.000328236	0.770192	1.85632	up	2.32359e+08	5.68332e+08	2.95851e+09	5.09517e+08	5.46033e+08	8.62135e+09	1.89165e+09	4.80044e+08	6.89571e+08	1.45726e+08	3.10691e+08	6.89718e+08	5.16763e+08	1.00435e+09	1.46071e+08	9.9143e+08	5.26978e+08	3.70455e+08	1.03971e+09	3.43802e+08	3.5246e+08	2.67432e+09	2.47232e+08	5.61266e+08	4.53312e+08	2.62092e+08	1.09082e+09	5.01223e+09	1.75559e+09	6.81316e+08	3.94603e+08
Com_15348_pos	SM 32:2;2O	C37 H73 N2 O6 P	694.504	10.119	695.511	No results	Invalid mass	No results					1.85848	0.894123	0.000723397	0.768269	1.59304	up	3.46972e+07	9.55813e+07	9.06124e+07	7.09256e+07	6.20293e+07	8.08347e+07	6.26118e+07	4.32317e+07	1.66515e+08	1.82506e+07	3.58739e+07	1.04184e+08	6.04406e+07	1.46082e+08	1.02465e+08	1.04065e+08	8.91306e+07	5.64387e+07	1.09168e+08	2.60799e+08	1.37244e+08	7.16751e+07	1.20144e+08	1.5172e+08	1.15833e+08	1.27282e+08	9.05124e+07	5.64244e+07	9.30849e+07	1.0748e+08	1.91529e+08
Com_6181_pos	(5-L-Glutamyl)-L-Amino Acid	C8 H14 N2 O5	218.091	1.463	219.098	No results	No results	Full match	Organic acids and derivatives	Carboxylic acids and derivatives	Amino acids, peptides, and analogues	N-acyl-alpha amino acids	1.65478	0.726643	0.000253871	0.764423	1.93232	up	4.27339e+06	9.79963e+06	8.38075e+06	1.13629e+07	3.36609e+06	3.07314e+06	3.32444e+06	3.89027e+06	3.326e+06	4.54817e+06	4.03963e+06	9.90966e+06	6.81958e+06	2.61495e+06	4.4028e+06	3.56378e+06	2.98238e+06	8.13206e+06	2.90501e+06	6.89702e+06	1.93691e+06	1.9592e+06	6.42053e+06	3.44229e+06	4.3949e+06	5.40075e+06	4.62683e+06	4.33598e+06	4.83283e+06	2.75698e+06	3.63396e+06
Com_12548_pos	SM 8:1;2O/32:7	C45 H77 N2 O6 P	772.548	11.659	773.555	No results	Invalid mass	No results					1.71194	0.775636	0.000781164	0.761538	1.69008	up	2.55088e+07	8.68217e+06	1.41809e+07	3.97814e+06	8.28244e+06	1.15006e+07	3.84319e+06	4.38578e+06	5.69284e+06	7.71485e+06	9.46993e+06	2.14229e+07	1.69926e+07	1.44981e+06	9.02804e+06	6.77673e+06	9.21925e+06	7.46974e+06	2.19727e+07	1.59055e+07	6.51695e+06	1.16564e+07	1.942e+07	1.28719e+07	3.28532e+06	1.60266e+06	2.38988e+06	2.41969e+06	1.71961e+07	2.06152e+06	2.11655e+06
Com_14249_pos	Kahweol	C20 H26 O3	314.189	7.319	315.196	Full match	No results	Full match	Organoheterocyclic compounds	Naphthofurans	Not available	Naphthofurans	1.5233	0.607198	0.000814214	0.755769	1.85952	up	1.4675e+06	4.56436e+06	1.23318e+06	2.59361e+06	2.55096e+06	1.92455e+06	2.23518e+06	2.33175e+06	3.42787e+06	5.53657e+06	1.5361e+06	3.2548e+06	1.36574e+06	2.4684e+06	4.2672e+06	2.85483e+06	1.41487e+06	2.66323e+06	1.27056e+06	6.20856e+06	2.83291e+06	893390	3.35378e+06	3.40864e+06	2.53627e+06	2.22651e+06	1.93393e+06	2.09779e+06	2.61154e+06	2.32562e+06	938055
Com_25308_pos	SM 9:1;2O/24:1	C38 H75 N2 O6 P	686.538	11.044	687.546	No results	Full match	No results					1.59061	0.669579	0.00095874	0.744231	1.56815	up	9.56651e+06	1.29263e+07	1.56534e+07	5.56991e+06	9.80108e+06	7.24197e+06	4.73532e+06	4.78138e+06	1.36694e+07	3.6177e+06	2.34346e+06	1.28554e+07	1.30675e+07	1.35798e+07	1.12407e+07	1.09367e+07	1.03578e+07	4.9488e+06	7.22525e+06	1.89362e+07	1.25627e+07	9.91522e+06	1.07346e+07	1.13375e+07	1.54599e+07	1.40811e+07	9.5951e+06	9.39896e+06	6.4365e+06	6.83184e+06	1.05161e+07
Com_24180_pos	SM 9:1;2O/26:6	C40 H69 N2 O6 P	1408.96	7.362	705.486	No results	Invalid mass	No results					0.604504	-0.726176	0.00310324	0.744231	1.44192	down	923569	992743	862722	757153	955674	756982	809371	801955	562753	549858	1.01191e+06	820394	952571	815595	1.02803e+06	661487	678320	770664	772553	1.75027e+06	946586	820450	802759	677258	662411	725666	733039	645580	596117	718142	724872
Com_13296_pos	3-amino-2-phenyl-2H-pyrazolo[4,3-c]pyridine-4,6-diol	C12 H10 N4 O2	242.081	5.973	243.088	Full match	No results	No results					1.73717	0.796741	0.00029643	0.740385	2.0528	up	1.9945e+06	1.35885e+06	1.81163e+06	471696	1.17799e+06	1.01131e+06	2.89025e+06	1.76553e+06	1.64702e+06	2.03881e+06	990285	988707	639126	783028	1.49987e+06	514979	902016	971609	1.37814e+06	2.1014e+06	1.20824e+06	451759	2.83523e+06	1.28564e+06	4.66193e+06	762229	1.39885e+06	1.63518e+06	432053	1.43372e+06	1.09937e+06
Com_1071_pos	1,4-dihydroxyheptadec-16-en-2-yl acetate	C19 H36 O4	328.262	9.147	329.269	Full match	No results	No results					2.08353	1.05903	0.000449075	0.740385	1.99939	up	3.02967e+06	3.14682e+06	2.78087e+07	8.40863e+06	2.35525e+06	2.15109e+07	7.12674e+06	6.33555e+06	2.91969e+06	1.32199e+06	2.56602e+06	3.79957e+06	2.51548e+06	5.29614e+06	1.31172e+06	4.39265e+06	8.94992e+06	3.76334e+06	8.74185e+06	2.95516e+06	2.13481e+06	8.61519e+06	1.73065e+06	5.19467e+06	5.53754e+06	2.72492e+06	6.96922e+06	1.28745e+07	1.5682e+07	7.16579e+06	3.33261e+06
Com_27256_pos	Prostaglandin E2-1-glyceryl ester	C23 H38 O7	816.499	8.445	409.257	Invalid mass	No results	No results	Lipids and lipid-like molecules	Fatty Acyls	Eicosanoids	Prostaglandins and related compounds	1.90852	0.932454	0.00153694	0.731731	1.81607	up	9.96627e+06	1.30575e+07	3.27134e+06	1.71061e+07	7.47581e+06	1.40824e+07	1.49694e+07	8.52e+06	5.29482e+06	3.7996e+06	1.35646e+06	3.99744e+06	9.82528e+06	6.09438e+06	1.06371e+07	1.25909e+07	2.09354e+06	3.23198e+06	9.87409e+06	1.19745e+07	3.26381e+06	3.69404e+07	4.56559e+06	1.07527e+07	5.95734e+06	8.91863e+06	2.16478e+06	1.0807e+07	1.85294e+07	6.06209e+06	5.87496e+06
Com_14266_pos	PC O-42:4	C50 H94 N O7 P	851.674	11.311	852.681	No results	Full match	No results					1.57266	0.653209	0.00533846	0.727885	1.3776	up	1.00563e+07	2.75058e+07	1.29323e+07	7.93481e+06	9.93691e+06	5.93097e+06	1.03075e+07	9.60363e+06	1.70758e+07	1.6798e+07	1.26807e+07	1.3519e+07	3.13401e+07	1.05344e+07	3.22461e+06	1.49994e+07	8.92979e+06	2.2598e+07	1.52764e+07	4.46779e+07	2.11082e+07	2.79366e+06	9.97367e+06	3.79698e+07	1.36727e+07	7.05726e+06	2.14005e+06	6.25764e+06	8.24632e+06	6.36536e+06	5.68997e+06
Com_8069_pos	PC 35:2	C43 H82 N O8 P	793.561	9.671	794.568	No results	Invalid mass	No results	Lipids and lipid-like molecules	Glycerophospholipids	Glycerophosphocholines	Phosphocholines	0.438306	-1.18999	0.00273087	0.725	1.56129	down	5.44219e+06	3.80469e+06	4.53305e+06	3.49416e+06	7.05181e+06	5.13632e+06	1.39308e+07	1.03946e+07	1.07436e+07	1.17172e+07	3.81469e+06	4.11242e+06	7.34915e+06	1.16885e+07	9.20988e+06	7.91942e+06	1.78948e+07	4.06128e+06	2.8009e+06	3.92e+06	9.10331e+06	4.93468e+06	7.76277e+06	6.2822e+06	7.33692e+06	1.73909e+07	2.19894e+07	1.70289e+07	9.81488e+06	1.28603e+07	9.44337e+06
Com_11079_pos	2-(14,15-Epoxyeicosatrienoyl) glycerol	C23 H38 O5	376.262	8.903	399.251	Invalid mass	No results	No results	Lipids and lipid-like molecules	Glycerolipids	Monoradylglycerols	2-monoacylglycerols	1.69987	0.765426	0.000679658	0.723077	1.67459	up	1.05377e+06	4.33861e+06	5.62204e+06	3.24913e+06	971747	6.64297e+06	3.05075e+06	2.04177e+06	2.33435e+06	1.48622e+06	1.52649e+06	1.46331e+06	2.06442e+06	2.21853e+06	4.801e+06	4.99113e+06	2.45907e+06	1.79721e+06	3.59706e+06	2.37863e+06	2.63165e+06	2.57534e+06	2.71817e+06	2.28248e+06	1.44558e+06	1.41578e+06	2.07871e+06	8.67864e+06	2.72794e+06	698857	820011
Com_20692_pos	LPC 24:0-SN1	C32 H66 N O7 P	607.459	11.191	608.466	No results	Full match	No results					1.58507	0.664548	0.00387908	0.705769	1.37128	up	1.29891e+07	9.62757e+06	1.37064e+07	3.29551e+06	1.18544e+07	9.39415e+06	4.68201e+06	8.67092e+06	9.1898e+06	1.9616e+06	4.23215e+06	1.38468e+07	7.59947e+06	6.09975e+06	1.32514e+07	1.03683e+07	3.81544e+06	8.85468e+06	1.37854e+07	2.17758e+07	1.3205e+07	9.72561e+06	6.49467e+06	6.52074e+06	1.00645e+07	9.97726e+06	9.4636e+06	7.98869e+06	3.44389e+07	3.37679e+06	5.67987e+06
Com_24534_pos	L-Homocitrulline	C7 H15 N3 O3	189.112	1.421	190.119	No results	No results	Full match	Organic acids and derivatives	Carboxylic acids and derivatives	Amino acids, peptides, and analogues	L-alpha-amino acids	1.60395	0.681627	0.0054376	0.702885	1.33863	up	1.02169e+06	2.22535e+06	1.2652e+06	432579	976615	2.39093e+06	3.08345e+06	1.39629e+06	895140	902683	761792	1.8047e+06	648704	1.84388e+06	2.14158e+06	1.97662e+06	1.93656e+06	313160	1.19355e+06	706288	582714	1.80703e+06	2.56117e+06	3.69461e+06	1.72855e+06	614467	2.67934e+06	1.42268e+06	856360	1.4223e+06	341430
Com_10739_pos	Carbamoylphosphate	C H4 N O5 P	140.982	0.45	141.99	No results	No results	Full match	Organic acids and derivatives	Organic phosphoric acids and derivatives	Not available	Organic phosphoric acids and derivatives	0.419369	-1.25371	0.0360897	0.698077	1.65941	down	2.80716e+07	2.97277e+07	2.8064e+07	2.741e+07	2.70394e+07	3.13249e+07	3.19501e+07	3.39285e+07	4.00328e+07	1.82202e+07	2.39434e+07	2.80345e+07	2.75372e+07	3.28842e+07	2.8954e+07	2.96567e+07	1.49535e+06	2.60148e+07	2.69131e+07	2.93128e+07	3.10241e+07	2.99397e+07	3.09997e+07	3.24297e+07	2.80676e+07	2.87065e+07	3.43907e+07	6.6422e+07	5.18317e+07	7.35778e+07	5.20172e+07
Com_27480_pos	SM 8:1;2O/32:9	C45 H73 N2 O6 P	1537.04	7.648	769.528	No results	Invalid mass	No results					0.340533	-1.55413	0.0121052	0.697115	1.59911	down	339217	321057	360647	321500	347576	343770	362975	427729	381560	325124	330973	303345	421989	428345	447197	359472	507248	307955	323903	407937	348128	345833	368887	367058	378661	412976	504617	427703	351716	398590	433502
Com_1044_pos	SM 9:1;2O/16:4	C30 H53 N2 O6 P	568.375	8.574	569.383	No results	Invalid mass	No results					0.0480651	-4.37887	0.035369	0.697115	1.79118	down	5.84988e+06	5.27219e+06	4.94014e+06	4.05687e+06	5.48413e+06	5.41569e+06	5.01147e+06	4.29508e+06	4.51345e+06	4.41911e+06	5.03597e+06	5.0573e+06	5.27786e+06	5.58546e+06	6.66969e+06	4.08045e+06	4.99466e+06	5.38731e+06	4.10309e+06	6.34564e+06	5.09015e+06	5.19294e+06	5.21935e+06	4.84784e+06	5.00032e+06	4.40365e+06	4.92379e+06	5.42068e+06	4.3574e+06	4.11362e+06	4.81296e+06
Com_12372_pos	Methanandamide	C23 H39 N O2	361.296	9.994	362.303	Invalid mass	No results	No results	Lipids and lipid-like molecules	Fatty Acyls	Fatty amides	N-acyl amines	1.83325	0.874404	0.00284667	0.695192	2.007	up	1.67343e+06	669432	7.28365e+06	1.47924e+06	2.54306e+06	3.40319e+06	730973	738860	1.08449e+06	902702	2.94642e+06	3.69733e+06	4.46212e+06	2.81783e+06	5.29183e+06	4.09582e+06	7.3558e+06	1.64355e+06	4.26214e+06	2.28396e+06	2.37822e+06	881545	2.16936e+06	1.02324e+06	3.51413e+06	2.1471e+06	1.38238e+06	1.62405e+06	1.22069e+07	7.0669e+06	6.06952e+06
Com_20761_pos	H-Gly-Pro-OH	C7 H12 N2 O3	172.085	1.412	190.119	No results	No results	Full match	Organic acids and derivatives	Carboxylic acids and derivatives	Amino acids, peptides, and analogues	Dipeptides	1.57727	0.657432	0.00636043	0.695192	1.306	up	1.02898e+06	2.18343e+06	1.27423e+06	435666	983586	2.408e+06	3.09776e+06	1.40625e+06	901529	909126	767230	1.81759e+06	653335	1.85704e+06	2.15686e+06	1.99073e+06	1.93467e+06	366591	1.20207e+06	711330	586874	1.81993e+06	2.57945e+06	3.68387e+06	1.74088e+06	618853	2.68524e+06	1.43283e+06	862473	1.43245e+06	343867
Com_15197_pos	SM 8:1;2O/34:8	C47 H79 N2 O6 P	798.564	11.357	799.572	No results	Full match	No results					1.66989	0.739752	0.00313391	0.694231	1.60209	up	5.42759e+06	1.1811e+06	1.45708e+06	857478	1.54647e+06	1.91267e+06	921802	790538	2.47884e+06	3.93862e+06	773684	1.19293e+06	2.2904e+06	708054	1.13182e+06	898696	1.2559e+06	877269	1.366e+06	4.35073e+06	1.31558e+06	1.45465e+06	3.17369e+06	3.3197e+06	1.34641e+06	1.24949e+06	1.02228e+06	825227	1.91703e+06	1.41781e+06	1.4756e+06
Com_13309_pos	PC 18:1_19:2	C45 H84 N O8 P	1595.17	10.863	798.594	No results	Invalid mass	No results					0.559034	-0.838992	0.017126	0.691346	1.3056	down	7.68047e+06	6.80473e+06	5.34079e+06	7.52809e+06	1.43069e+07	6.11035e+06	8.61227e+06	1.08609e+07	8.50429e+06	2.34205e+06	7.87465e+06	3.81517e+06	1.34479e+07	7.0094e+06	7.14479e+06	4.63666e+06	9.96898e+06	6.27371e+06	6.05208e+06	5.5788e+06	6.95307e+06	6.59697e+06	3.69783e+06	5.12837e+06	8.54026e+06	5.97183e+06	1.40621e+07	7.35706e+06	4.58875e+06	1.10286e+07	7.93047e+06
Com_17163_pos	YLK	C21 H34 N4 O5	404.24	5.988	405.247	Invalid mass	No results	No results					0.613025	-0.705982	0.00771811	0.688462	1.4034	down	3.80595e+06	8.46942e+06	1.30619e+06	1.25223e+06	2.95654e+06	2.20005e+06	5.51358e+06	1.0915e+07	7.37577e+06	3.92048e+06	1.48467e+06	2.08548e+06	3.16017e+06	4.38079e+06	5.70986e+06	1.28365e+06	3.95135e+06	1.69145e+06	1.54153e+06	1.30186e+07	6.63568e+06	4.49251e+06	1.18325e+07	5.72131e+06	4.03092e+06	1.93319e+06	4.8595e+06	893544	2.40062e+06	1.25991e+06	3.47828e+06
Com_8491_pos	tert-Butyl N-[1-(aminocarbonyl)-3-methylbutyl]carbamate	C11 H22 N2 O3	230.164	5.161	231.171	Full match	No results	No results	Organic acids and derivatives	Carboxylic acids and derivatives	Amino acids, peptides, and analogues	Leucine and derivatives	1.92841	0.94741	0.00717906	0.686538	2.0265	up	2.03801e+06	7.9843e+06	1.15039e+07	8.21072e+06	8.13452e+06	2.99327e+06	1.44631e+07	2.33638e+06	1.10919e+06	4.44897e+06	770366	2.72004e+06	3.58582e+06	1.3161e+06	699543	6.42329e+06	6.11329e+06	1.32972e+07	4.77501e+06	2.34434e+06	1.21333e+06	295735	3.44716e+06	1.10537e+07	2.94122e+06	3.5047e+06	2.27286e+06	2.14367e+06	2.78967e+06	2.33868e+06	349924
Com_25597_pos	LPC O-16:2	C24 H48 N O6 P	477.323	6.92	478.331	No results	Full match	No results					0.610262	-0.7125	0.00727816	0.686538	1.23139	down	4.15332e+06	1.84062e+06	1.77916e+06	3.30088e+06	1.57593e+06	1.49895e+06	2.39143e+06	1.00007e+07	5.43038e+06	4.4845e+06	5.70564e+06	940499	2.58138e+06	4.45014e+06	5.45861e+06	1.6331e+06	1.84943e+07	3.43853e+06	2.06637e+06	2.21945e+06	1.53003e+06	2.64421e+06	2.45727e+06	4.31016e+06	1.56778e+06	9.20203e+06	1.2436e+07	1.55755e+07	1.59615e+06	4.16499e+06	4.45845e+06
Com_4596_pos	SM 15:3;2O/22:6	C42 H69 N2 O6 P	728.494	7.091	746.528	No results	Invalid mass	No results					0.120224	-3.0562	0.0127945	0.685577	1.36482	down	103120	76635.1	76952.6	77327	79140.2	65125.3	64714	69341	57364.1	75092.5	96577.2	71692.9	82043	75282	103508	68530.4	68228.8	86120.3	95441.1	125962	83299.4	70590.6	66047.2	61062.6	71345.3	69847.4	70325.8	61913.7	49367.6	48801.4	54555.9
Com_12462_pos	PC 14:0_14:0	C36 H72 N O8 P	677.501	11.506	678.508	No results	Full match	No results					1.98227	0.987152	0.00926668	0.679808	1.44102	up	1.35232e+06	1.26044e+06	1.43014e+06	1.95706e+06	1.42523e+06	1.40935e+06	5.30274e+06	1.30191e+06	1.06158e+07	1.32918e+06	2.02424e+06	1.64099e+06	3.92064e+06	1.26895e+07	2.63231e+06	1.24761e+06	8.23353e+06	1.65906e+06	1.16998e+07	2.0604e+07	7.82214e+06	1.40832e+06	9.91846e+06	1.41247e+06	8.76178e+06	1.59698e+06	1.54933e+06	1.94037e+06	5.80971e+06	1.78442e+06	6.78567e+06
Com_22940_pos	Limonin	C26 H30 O8	452.182	6.419	453.19	Invalid mass	No results	No results	Lipids and lipid-like molecules	Prenol lipids	Triterpenoids	Limonoids	0.532484	-0.90919	0.013265	0.677885	1.50649	down	2.17604e+06	2.71701e+06	1.01544e+06	1.9939e+06	1.7219e+06	962342	3.76528e+06	1.71138e+06	1.26777e+06	3.15912e+06	5.31683e+06	1.31079e+06	7.16894e+06	7.36542e+06	1.32852e+07	2.09232e+06	2.39299e+06	7.70765e+06	8.6034e+06	3.22817e+06	5.23788e+06	1.24544e+06	1.02081e+06	1.58924e+06	4.01222e+06	2.6839e+06	1.52945e+06	1.4066e+06	1.26369e+06	975714	1.11328e+06
Com_17785_pos	N'2-cinnamoyl-3-(1H-pyrrol-1-yl)thiophene-2-carbohydrazide	C18 H15 N3 O2 S	319.076	1.394	320.083	Invalid mass	No results	No results					1.58983	0.668871	0.0156327	0.677885	1.11759	up	2.74798e+06	2.21921e+06	2.47707e+06	5.44996e+06	1.06361e+06	312666	1.57833e+06	1.25334e+06	1.04966e+06	892161	293242	3.01153e+06	1.11301e+06	1.38798e+06	1.81509e+06	1.30142e+06	1.25348e+06	4.8519e+06	1.29873e+06	3.16534e+06	927905	667338	522250	474822	1.90597e+06	1.99542e+06	1.34375e+06	750804	1.61304e+06	1.00894e+06	1.63001e+06
Com_8147_pos	Palmitoylethanolamide	C18 H37 N O2	299.283	8.196	300.29	No results	No results	Full match	Organic acids and derivatives	Carboximidic acids and derivatives	Carboximidic acids	Carboximidic acids	0.660763	-0.597796	0.0371124	0.673077	1.23419	down	2.63634e+06	2.67264e+06	1.70079e+06	2.16784e+06	5.75977e+06	2.50026e+06	2.11552e+06	1.71158e+06	2.05202e+06	2.19719e+06	2.31303e+06	3.3351e+06	798416	2.87776e+06	2.04197e+06	2.80578e+06	2.6258e+06	1.85193e+06	2.86561e+06	2.49294e+06	1.82883e+06	1.35159e+06	3.02147e+06	1.15658e+07	3.62781e+06	1.82892e+06	7.0796e+06	4.27666e+06	6.73051e+06	2.3754e+06	1.80445e+06
Com_23402_pos	PC 16:0_18:5	C42 H74 N O8 P	751.518	11.022	752.525	No results	Full match	No results					1.83519	0.875929	0.00596023	0.670192	1.49936	up	1.27994e+06	1.3915e+06	1.57147e+06	1.42152e+06	3.02284e+06	1.54278e+06	1.12477e+06	1.34944e+06	3.57193e+06	1.23584e+06	1.40681e+06	1.68533e+06	1.83291e+06	3.13603e+06	2.44161e+06	1.1215e+06	2.24977e+06	1.3803e+06	1.64913e+07	8.63364e+06	7.18375e+06	1.63381e+06	4.0333e+06	8.42608e+06	5.63113e+06	5.73234e+06	1.32235e+06	1.34345e+06	6.01653e+06	4.17998e+06	6.96828e+06
Com_19917_pos	PC O-32:7	C40 H68 N O7 P	705.463	7.709	706.47	No results	Invalid mass	No results					0.105423	-3.24574	0.0114684	0.669231	1.56518	down	132077	128796	151622	139870	156922	145479	168873	185957	185866	143049	145889	125100	184837	185105	206003	158943	230643	121525	135559	153231	129257	140115	159363	150696	155814	176363	198953	184323	181874	182806	197893
Com_4053_pos	CAR 26:1	C33 H64 N O4	537.477	10.859	538.484	No results	Invalid mass	No results					1.5515	0.633665	0.0407853	0.666346	1.0722	up	3.84515e+07	3.13934e+07	4.60417e+07	2.55494e+07	6.17374e+07	1.36398e+07	1.97595e+07	1.09377e+07	2.49047e+07	4.69158e+06	4.39961e+06	3.80858e+07	3.36766e+07	1.72897e+07	3.67898e+07	1.77681e+07	2.21024e+07	4.11678e+06	5.39483e+06	2.85619e+07	1.49107e+07	6.46283e+07	3.46325e+07	1.39765e+07	2.07463e+07	2.10195e+07	2.5563e+07	2.04149e+07	8.51064e+07	1.62238e+07	1.11397e+07
Com_9530_pos	1,7-bis(3,4-dihydroxyphenyl)heptan-3-one	C19 H22 O5	330.145	7.679	331.152	Invalid mass	No results	No results					0.645955	-0.630494	0.0182545	0.659615	1.28809	down	6.95519e+06	4.79039e+06	1.88122e+06	589419	2.81968e+06	4.97955e+06	1.8457e+06	1.07419e+06	874160	3.42496e+06	2.82667e+06	1.9698e+06	1.33768e+06	1.54293e+06	2.32722e+06	343975	1.28926e+06	1.07363e+06	849535	3.96427e+06	2.87851e+06	7.64731e+06	3.24886e+06	3.20983e+06	4.04238e+06	358387	541223	2.46262e+06	4.58767e+06	463503	1.42243e+06
Com_10290_pos	2-methoxy-5-(1H-1,2,4-triazol-5-yl)-4-(trifluoromethyl)pyridine	C9 H7 F3 N4 O	244.056	5.006	245.064	Full match	No results	No results					0.611825	-0.70881	0.0262607	0.655769	1.29719	down	733693	1.93313e+06	1.02498e+06	590903	1.36545e+06	1.26391e+06	1.57435e+06	1.08343e+06	1.05132e+06	1.04234e+06	797116	651060	1.06134e+06	2.89934e+06	2.09781e+06	845770	1.22375e+06	544370	712147	948748	5.76462e+06	1.10405e+06	5.65692e+06	3.39171e+06	842548	699065	933936	803445	1.03337e+06	589783	1.37396e+06
Com_12812_pos	Taurodeoxycholic Acid (sodium salt)	C26 H45 N O6 S	1032.66	7.257	517.335	Invalid mass	No results	No results					0.270855	-1.88441	0.0380432	0.651923	1.30682	down	263584	346817	181020	211262	194349	153631	194590	166889	155387	231578	316082	187192	231197	348434	245159	470197	197963	235022	198802	266849	201922	160702	154178	150962	451214	186725	194908	704249	688625	348787	181370
Com_8910_pos	SM 36:2;2O	C41 H81 N2 O6 P	750.568	8.838	751.575	No results	Invalid mass	No results					0.341275	-1.55099	0.0404469	0.648077	1.2168	down	3.38045e+06	3.13324e+06	3.31467e+06	2.26941e+06	3.91687e+06	3.56623e+06	2.86706e+06	2.77877e+06	2.64312e+06	2.72567e+06	2.6475e+06	3.58289e+06	3.1038e+06	3.44398e+06	4.4478e+06	2.33291e+06	2.61194e+06	2.82515e+06	2.23594e+06	4.14289e+06	3.53294e+06	3.11307e+06	2.88984e+06	3.03474e+06	3.58126e+06	2.87335e+06	2.86273e+06	2.8359e+06	2.7044e+06	2.96064e+06	2.9788e+06
Com_3854_pos	4-Methyl-5-thiazoleethanol	C6 H9 N O S	143.041	4.611	144.048	Full match	No results	No results	Organoheterocyclic compounds	Azoles	Thiazoles	4,5-disubstituted thiazoles	7.33332	2.87447	0.0227064	0.647115	1.36082	up	5.59192e+07	548377	322010	273083	327132	267803	512931	163031	1.09576e+06	732256	245949	291237	237845	158227	823717	174975	283270	249472	282177	282749	313570	271917	201277	159392	166623	210479	179142	221963	533018	147031	143451
Com_6984_pos	1-(4-benzylpiperazino)-2-(pyridin-2-ylamino)propan-1-one	C19 H24 N4 O	362.156	5.071	363.163	Invalid mass	No results	No results					0.60219	-0.73171	0.0453956	0.647115	1.13185	down	345067	2.07409e+06	477014	379304	993191	603086	1.51479e+06	1.4879e+06	525101	494943	354583	395334	444346	1.04475e+06	1.02245e+06	455871	735545	332628	398004	496846	3.93122e+06	888752	4.9998e+06	2.8156e+06	1.42917e+06	473320	469319	512192	489022	387588	1.45346e+06
Com_14679_pos	PC O-38:10	C46 H74 N O7 P	1567.06	7.456	784.537	No results	Invalid mass	No results					0.181514	-2.46184	0.0118695	0.643269	1.36671	down	271140	349545	464576	248240	435474	429746	320733	237247	223782	169827	304339	390569	424447	213681	188708	167517	212787	227050	277041	530464	463509	437238	297528	197203	168609	181402	237672	236381	211046	228752	247793
Com_10916_pos	PC O-32:1	C40 H80 N O7 P	717.569	11.637	718.576	No results	Full match	No results					0.508026	-0.977025	0.046149	0.643269	1.28329	down	4.0243e+06	2.7856e+06	2.60665e+06	2.98643e+06	3.27479e+06	3.61242e+06	2.74076e+06	2.53236e+06	3.51748e+06	2.55903e+06	4.6045e+06	2.76537e+06	3.03328e+06	2.9988e+06	2.83275e+06	2.73817e+06	5.466e+06	3.68138e+06	2.4708e+06	2.68669e+06	2.36427e+06	3.05856e+06	2.96946e+06	2.92384e+06	3.05009e+06	2.71626e+06	7.76583e+06	3.90906e+06	3.62702e+06	4.46964e+06	3.12455e+06
Com_27486_pos	LPC 18:4-SN1	C26 H46 N O7 P	515.303	8.301	516.31	No results	Full match	No results					0.660709	-0.597913	0.038105	0.640385	1.26404	down	526578	429461	510829	367596	442935	361811	386586	1.00531e+06	399086	528968	490208	376240	473725	432195	548525	324681	540296	383138	336773	469303	478575	396623	481175	391262	415971	410375	548313	492604	363145	399679	534313
Com_14476_pos	PC 20:0_22:5	C50 H90 N O8 P	863.643	10.448	864.65	No results	Full match	No results					1.56125	0.642705	0.0495705	0.640385	1.54326	up	4.1501e+06	4.84073e+06	4.11379e+06	6.37712e+06	4.07163e+06	5.71428e+06	2.74334e+06	2.91412e+06	3.894e+06	3.26324e+06	2.05988e+06	4.88488e+06	2.45109e+06	2.98618e+06	3.49749e+06	2.64252e+06	3.34386e+06	2.49973e+06	4.31555e+07	1.09988e+07	3.12868e+06	1.72434e+07	6.19939e+06	2.51915e+06	3.05521e+06	2.82868e+06	3.07252e+06	5.6781e+06	2.58945e+06	2.29083e+06	2.48804e+06
Com_26829_pos	N-Stearoyl taurine	C20 H41 N O4 S	391.268	6.265	392.275	Invalid mass	No results	No results	Lipids and lipid-like molecules	Fatty Acyls	Fatty amides	N-acyl amines	0.454107	-1.1389	0.0135281	0.632692	1.42097	down	977946	1.1856e+06	587960	352954	544051	581342	655358	1.64112e+06	811194	565548	339917	486553	565875	614318	773207	408394	622902	350285	456127	1.36074e+06	630956	574063	954893	475610	429911	397400	790970	394719	408415	378275	459100
Com_23998_pos	AKB48 N-(4-hydroxypentyl) metabolite	C23 H31 N3 O2	806.463	6.383	404.239	Invalid mass	No results	No results	Organoheterocyclic compounds	Benzopyrazoles	Indazoles	Indazole-3-carboxamides	0.499638	-1.00104	0.0191417	0.629808	1.35603	down	535543	967001	854337	580939	986126	737012	684996	1.09085e+06	705268	255531	350062	679815	704172	564628	497047	657957	558847	367876	282340	650683	636884	519433	494703	583683	674626	531686	686340	810004	797855	601272	481546
Com_10072_pos	PC 32:3	C40 H74 N O8 P	749.498	11.242	750.505	No results	Invalid mass	No results	Lipids and lipid-like molecules	Glycerophospholipids	Glycerophosphocholines	Phosphocholines	1.9548	0.967024	0.0455664	0.618269	1.16269	up	1.04624e+06	1.01608e+06	2.20774e+06	1.02066e+06	1.19594e+06	834383	3.29726e+06	714609	1.06987e+06	687700	888000	1.38432e+06	775045	801972	1.10691e+06	852669	1.16299e+06	867014	1.30587e+07	1.20683e+07	5.25096e+06	962202	1.92047e+06	1.86273e+06	1.32444e+07	974642	834556	1.03155e+06	733521	788569	3.04534e+06
Com_13550_pos	N-Sulfo-glucosamine sodium salt	C6 H12 N Na O8 S	281.017	9.77	282.024	No results	No results	Full match	Organic oxygen compounds	Organooxygen compounds	Carbohydrates and carbohydrate conjugates	Hexoses	1.88638	0.915618	0.0397755	0.592308	1.61344	up	1.78079e+06	177589	160527	233807	176614	170644	166245	191216	169777	145006	146733	617814	2.42184e+06	1.65003e+06	1.03503e+06	697447	477614	160525	142618	185434	166977	413883	211160	205624	491723	625527	638070	298166	168297	201383	1.26522e+06
Com_6226_pos	PE 19:2_19:2	C43 H78 N O8 P	767.547	9.108	768.555	No results	Full match	No results					0.215944	-2.21127	0.0408959	0.590385	1.68185	down	1.21467e+07	8.62368e+06	8.43253e+06	7.8326e+06	1.20753e+07	9.02502e+06	8.47932e+06	1.15909e+07	7.44309e+06	9.97161e+06	8.04798e+06	1.20118e+07	8.09263e+06	1.33983e+07	1.25596e+07	6.16971e+06	6.43057e+06	1.04485e+07	5.8022e+06	1.51075e+07	8.52097e+06	7.38048e+06	8.66097e+06	1.07148e+07	1.34791e+07	1.43821e+07	7.02036e+06	9.26087e+06	1.00018e+07	7.33735e+06	6.5549e+06
Com_661_pos	PC O-38:5	C46 H84 N O7 P	793.599	10.236	794.607	No results	Full match	No results					0.145511	-2.7808	0.0483303	0.589423	1.12209	down	2.08367e+07	3.63021e+07	5.23333e+07	2.79095e+07	5.93247e+07	7.18515e+07	4.8188e+07	4.18277e+07	2.29871e+07	3.09768e+07	2.18199e+07	2.42661e+07	3.56534e+07	2.98842e+07	2.59889e+07	3.77966e+07	2.26406e+07	4.38872e+07	2.94995e+07	2.75613e+07	3.36905e+07	5.97737e+07	4.07855e+07	3.99399e+07	4.74942e+07	1.60924e+07	1.18541e+07	1.84346e+07	9.49962e+06	2.95267e+07	3.43393e+07
Com_21438_pos	Lysopc 18:3	C26 H48 N O7 P	517.318	7.77	518.325	No results	No results	Full match					0.284377	-1.81412	0.0222841	0.464423	1.63601	down	954144	862232	979809	978734	1.01796e+06	909377	990728	1.06097e+06	1.2383e+06	1.06241e+06	1.04559e+06	830837	1.10903e+06	2.81601e+06	1.12988e+06	823462	1.18131e+06	874437	1.12273e+06	956847	832107	1.15082e+06	1.36961e+06	930649	857186	947445	1.01901e+06	1.03507e+06	892530	876444	1.44503e+06
[truncated: 35 more columns]

## Sheet: B1 vs B3 neg
Compound_ID	Name	Formula	Molecular Weight	RT [min]	m/z	mzCloud_Results	mzVault_Results	MassList_Results	Class_I	Class_II	Class_III	Class_IV	FC	log2FC	Pvalue	ROC	VIP	Up.Down	neg_A2_1_2	neg_A2_1_4	neg_A2_1_5	neg_A2_2_3	neg_A2_2_5	neg_A2_2_6	neg_A2_2_8	neg_A2_2_9	neg_A2_2_14	neg_A3_1_1	neg_A3_1_2	neg_A3_1_4	neg_A3_1_7	neg_A3_1_9	neg_A3_1_10	neg_A3_1_12	neg_A3_1_13	neg_A3_2_2	neg_A3_2_3	neg_A3_2_4	neg_A3_2_5	neg_A3_2_6	neg_A3_2_8	neg_A3_2_9	neg_A3_2_10	neg_A3_2_11	neg_A3_2_13	neg_A3_2_15	neg_A3_2_16	neg_A3_2_19	neg_A3_2_21
Com_1988_neg	N-Acetyl-L-methionine	C7 H13 N O3 S	191.062	5.344	190.054	Full match	Full match	Full match	Organic acids and derivatives	Carboxylic acids and derivatives	Amino acids, peptides, and analogues	Methionine and derivatives	0.582657	-0.77928	3.60619e-05	0.782692	2.04008	down	2.00975e+07	4.7573e+06	4.21281e+06	5.20421e+06	8.209e+06	6.2272e+06	2.72869e+06	9.60779e+06	6.02244e+06	3.73011e+06	2.42896e+06	1.2244e+07	620664	1.0852e+07	1.64674e+07	5.20858e+06	3.54687e+06	4.21844e+06	3.05719e+06	1.76006e+07	1.23113e+07	5.55461e+06	3.56217e+06	6.24825e+06	1.179e+07	1.05789e+07	1.34656e+07	1.06719e+07	6.98076e+06	1.42083e+07	3.06128e+06
Com_133_neg	(2S)-4-Oxo-2-phenyl-3,4-dihydro-2H-chromen-7-yl beta-D-glucopyranoside	C21 H22 O8	448.142	6.906	447.135	Invalid mass	No results	No results					0.416254	-1.26446	3.65184e-05	0.828846	3.37854	down	2.43737e+07	2.64461e+07	1.70073e+07	1.62225e+07	1.80631e+07	1.29279e+07	1.66975e+07	2.65227e+07	1.77742e+07	1.19215e+07	1.03847e+08	1.66925e+07	2.00999e+07	1.74682e+08	3.32303e+08	6.5052e+07	2.33513e+07	2.55791e+08	1.6855e+08	2.03892e+08	1.70309e+08	1.96877e+07	2.29586e+07	1.93578e+07	1.42848e+07	3.70108e+07	3.4312e+07	1.61952e+07	1.62802e+07	1.49206e+07	1.46733e+07
Com_5124_neg	L-arginine	C6 H14 N4 O2	174.112	5.922	173.104	No results	No results	Full match	Organic acids and derivatives	Carboxylic acids and derivatives	Amino acids, peptides, and analogues	L-alpha-amino acids	2.447	1.29102	0.000217833	0.745192	1.59478	up	329474	1.25165e+06	1.1403e+06	83177.2	147432	255612	412613	303920	134303	100253	87131.3	81207.9	204348	62631.7	65763.1	62423	63425.7	84615.1	309798	70513.2	74955.6	73952	162310	63755	63434.6	188341	114502	388005	145764	117456	62399.9
Com_1757_neg	dAMP	C10 H14 N5 O6 P	331.069	8.642	330.062	No results	No results	Full match	Nucleosides, nucleotides, and analogues	Purine nucleotides	Purine deoxyribonucleotides	Purine 2'-deoxyribonucleoside monophosphates	2.38035	1.25118	0.000339071	0.747115	2.29659	up	4.04158e+06	1.62517e+07	1.98925e+07	1.37291e+06	2.29102e+06	2.55222e+07	7.49848e+06	1.77798e+07	1.41694e+07	1.14112e+07	2.53745e+06	1.54385e+06	1.93795e+07	3.346e+06	4.86393e+06	8.77896e+06	1.93857e+07	3.60067e+06	7.258e+06	3.41515e+06	2.06941e+06	6.84147e+06	3.57796e+06	3.31112e+06	3.64671e+06	2.46708e+06	8.58812e+06	4.21252e+06	5.9433e+06	9.25454e+06	8.962e+06
Com_1741_neg	Estriol 17-sulfate	C18 H24 O6 S	368.13	5.529	367.122	Full match	No results	No results	Lipids and lipid-like molecules	Steroids and steroid derivatives	Sulfated steroids	Sulfated steroids	2.91098	1.54151	0.00164685	0.722115	1.29806	up	386737	216948	421725	149879	135090	546443	459750	136184	195501	185130	197357	273598	226119	175894	361162	289994	223699	179679	6.38159e+06	344124	134138	720238	331093	294299	163404	145817	518298	269804	161559	201013	285116
Com_2430_neg	4-(octyloxy)benzoic acid	C15 H22 O3	250.157	7.941	249.15	Full match	No results	No results					2.01819	1.01306	0.00320606	0.690385	1.969	up	1.72396e+06	4.18048e+06	1.53547e+06	620798	1.36341e+06	5.8113e+06	3.10952e+06	1.52749e+06	2.86385e+06	946260	614925	713818	6.5924e+06	1.16253e+06	2.69049e+06	1.19675e+06	2.62835e+06	1.40481e+06	1.92979e+06	5.1639e+06	805239	3.59675e+06	1.45137e+06	1.50962e+06	8.50545e+06	1.04169e+06	2.82861e+06	3.50593e+06	1.50697e+06	4.84854e+06	2.99411e+06
Com_2044_neg	Bilirubin	C33 H36 N4 O6	584.265	6.27	583.257	Full match	No results	Full match	Organoheterocyclic compounds	Tetrapyrroles and derivatives	Bilirubins	Bilirubins	3.94923	1.98157	0.00406161	0.680769	2.42751	up	2.63482e+07	396767	4.16723e+06	1.26334e+07	1.02251e+07	357359	378584	377264	324309	405410	403437	4.10948e+07	3.31636e+06	1.38467e+07	1.93551e+07	1.09018e+07	4.97135e+06	2.07443e+07	363781	1.06497e+07	1.85288e+07	371020	400711	393965	1.41883e+07	7.99563e+06	595504	426813	1.47395e+07	1.11022e+07	2.89373e+07
Com_4051_neg	JWH 250 N-pentanoic acid metabolite	C22 H23 N O4	365.164	6.216	364.157	Full match	No results	No results	Organoheterocyclic compounds	Indoles and derivatives	Phenylacetylindoles	Phenylacetylindoles	1.85101	0.888309	0.0075465	0.703846	1.19837	up	937545	1.01142e+06	528665	124227	106749	165888	168887	311650	179382	156128	143936	102838	282668	85434	89366	85825.3	82600.3	131507	118053	105874	104318	174082	421460	86719	84798.5	191717	226522	684201	192337	74496.9	70270.1
Com_11_neg	Inositol	C6 H12 O6	180.063	1.312	179.056	No results	No results	Full match	Organic oxygen compounds	Organooxygen compounds	Alcohols and polyols	Cyclohexanols	1.62231	0.698046	0.0125683	0.731731	1.76062	up	1.07294e+07	1.50794e+07	1.50353e+07	1.11003e+07	5.64269e+06	2.07193e+07	1.75151e+07	9.70951e+06	1.06994e+07	6.87634e+06	7.08129e+06	1.04401e+07	1.00953e+07	1.09398e+07	8.3237e+06	1.36977e+07	1.28417e+07	1.54714e+07	1.42189e+07	1.09836e+07	3.18372e+06	8.17498e+06	639073	537672	5.01203e+06	1.28073e+07	1.20805e+06	8.592e+06	1.41918e+07	1.3061e+07	7.75564e+06
Com_7348_neg	Naringenin	C15 H12 O5	272.072	7.663	271.064	Invalid mass	No results	No results	Phenylpropanoids and polyketides	Flavonoids	Flavans	Flavanones	2.21945	1.1502	0.0218996	0.641346	1.47152	up	261636	624809	287055	458071	455337	341154	106103	143460	129845	399965	158015	338048	619686	576141	356825	151941	142777	799980	181288	173724	425503	591505	274662	5.07106e+06	462340	125902	3.19707e+06	1.03787e+06	153576	264667	398717
Com_7485_neg	FAHFA 22:6/18:3	C40 H60 O4	604.447	9.842	603.44	No results	Full match	No results					1.97783	0.983918	0.0245085	0.673077	1.39969	up	485631	445552	440773	1.08789e+06	489101	4.97083e+06	834267	474881	625858	502789	415074	432789	489892	415517	481250	419792	1.22982e+06	644821	507124	449815	432059	1.09902e+06	1.73358e+06	811909	1.07623e+06	418968	2.50457e+06	7.5567e+06	401673	316933	683727
Com_2693_neg	Ethyl chrysanthemumate	C12 H20 O2	196.146	6.476	195.139	No results	No results	Full match	Lipids and lipid-like molecules	Prenol lipids	Monoterpenoids	Monocyclic monoterpenoids	0.589982	-0.761258	0.0266106	0.647115	1.88655	down	2.50098e+06	5.7279e+06	2.0333e+06	1.56307e+06	1.86129e+06	2.59536e+06	1.59805e+06	1.76662e+06	2.47985e+06	3.34486e+06	3.76014e+06	2.70654e+06	2.06987e+06	1.07091e+07	2.2993e+06	1.67289e+06	1.80403e+06	1.97911e+06	2.00989e+06	2.166e+06	1.92967e+06	3.19175e+06	2.41974e+06	2.18579e+06	1.84445e+06	1.83166e+06	2.26375e+06	2.24187e+06	1.99476e+06	3.19012e+06	1.75417e+06
Com_3337_neg	FAHFA 14:0/16:2	C30 H54 O4	478.4	9.555	477.393	No results	Full match	No results					2.1875	1.12928	0.0285601	0.622115	1.56482	up	668871	595061	606319	551760	661181	1.53492e+06	522562	585650	501170	786941	542514	617824	471664	517590	604968	416288	423545	474626	451079	612417	586914	690938	749463	1.27719e+07	790833	494010	5.82701e+06	3.39983e+06	643124	568684	581349
Com_1711_neg	Quinaldic acid	C10 H7 N O2	173.048	5.48	172.04	Full match	No results	Full match	Organoheterocyclic compounds	Quinolines and derivatives	Quinoline carboxylic acids	Quinoline carboxylic acids	2.25556	1.17349	0.0339112	0.624038	1.61627	up	573655	4.60164e+06	1.40739e+06	772423	1.43417e+06	3.52766e+06	2.75413e+06	1.87409e+06	3.54331e+06	3.04396e+06	2.18557e+06	499135	1.0634e+06	813154	519915	351093	428978	805351	1.73839e+06	1.53135e+06	670222	3.19523e+07	3.15394e+06	2.0386e+06	1.60441e+06	626874	1.80856e+06	1.22412e+06	832649	519374	617144
Com_455_neg	Lauric acid ethyl ester	C14 H28 O2	228.209	9.549	227.202	Full match	No results	Full match	Lipids and lipid-like molecules	Fatty Acyls	Fatty acid esters	Fatty acid esters	1.89185	0.919801	0.0360821	0.610577	1.48026	up	1.2083e+07	1.38088e+07	2.20088e+07	1.17982e+07	9.93205e+06	5.24261e+07	1.00828e+07	8.60769e+06	9.03965e+06	8.87573e+06	6.69524e+06	8.12769e+06	7.66501e+06	1.29503e+07	5.10068e+06	9.60852e+06	1.10511e+07	1.69096e+07	9.90584e+06	6.82036e+06	8.51028e+06	1.738e+07	1.95096e+07	8.72604e+07	1.84774e+07	4.85462e+06	5.74336e+07	7.29194e+07	8.60076e+06	8.72836e+06	1.43034e+07
Com_1499_neg	(±)-Abscisic acid	C15 H20 O4	264.136	6.208	263.129	Full match	Full match	No results	Lipids and lipid-like molecules	Prenol lipids	Sesquiterpenoids	Abscisic acids and derivatives	0.634589	-0.656106	0.0370705	0.704808	1.31589	down	1.17521e+07	8.80588e+06	4.95099e+06	1.04954e+07	8.62703e+06	4.17338e+06	2.28882e+06	3.25191e+06	1.83136e+06	7.67866e+06	6.77653e+06	1.37426e+07	6.3301e+06	8.32178e+06	1.09779e+07	9.81461e+06	5.78102e+06	2.11189e+07	4.61733e+06	1.1115e+07	1.18166e+07	1.44114e+07	2.93601e+06	4.92359e+06	6.95296e+06	1.08132e+07	1.04905e+07	1.32443e+07	1.25555e+07	4.35075e+06	1.25473e+07
Com_1754_neg	D-Proline	C5 H9 N O2	115.063	6.242	114.056	No results	No results	Full match	Organic acids and derivatives	Carboxylic acids and derivatives	Amino acids, peptides, and analogues	Proline and derivatives	1.75819	0.814094	0.043457	0.649038	1.13475	up	1.86308e+06	3.9209e+06	2.03164e+06	243855	517166	910357	901940	972066	689046	522895	613744	131895	825041	117590	185884	134948	325723	166176	490680	224717	131556	1.1541e+06	1.2739e+06	701255	206857	772164	1.02417e+06	2.87428e+06	637453	353400	75876.7
Com_7_neg	3-Hydroxybenzoic acid	C7 H6 O3	138.032	6.016	137.024	Full match	Full match	Full match	Benzenoids	Benzene and substituted derivatives	Benzoic acids and derivatives	Hydroxybenzoic acid derivatives	6.0764	2.60322	0.046829	0.594231	1.01368	up	3.5006e+06	7.86496e+06	4.25943e+06	8.75881e+06	3.80334e+06	1.70718e+07	3.42332e+06	4.25413e+08	4.26275e+06	1.0027e+07	4.84066e+06	1.10049e+07	7.54166e+06	5.2499e+06	9.95015e+06	4.27539e+06	4.25878e+06	8.58568e+06	8.02287e+06	3.42552e+06	3.45075e+06	7.02152e+06	5.25381e+08	1.12396e+07	3.88945e+06	4.53548e+06	4.70192e+06	3.34251e+06	4.22603e+06	3.35043e+06	3.54345e+06
[truncated: 35 more columns]

## Sheet: B2 vs B3 pos
Compound_ID	Name	Formula	Molecular Weight	RT [min]	m/z	mzCloud_Results	mzVault_Results	MassList_Results	Class_I	Class_II	Class_III	Class_IV	FC	log2FC	Pvalue	ROC	VIP	Up.Down	pos_A2_1_9	pos_A2_2_7	pos_A2_2_10	pos_A2_2_11	pos_A2_2_19	pos_A3_1_8	pos_A3_1_11	pos_A3_2_14	pos_A3_2_17	pos_A3_2_18	pos_A3_2_20	pos_A4_1_2	pos_A4_1_6	pos_A4_1_11	pos_A4_1_13	pos_A4_2_5	pos_A4_2_19	pos_B2_18	pos_B2_19	pos_B2_20	pos_B2_21	pos_B2_22	pos_B2_23	pos_B2_24	pos_B2_25	pos_B2_26	pos_B2_27	pos_B2_28	pos_B2_29	pos_B2_30	pos_B3_1
Com_22455_pos	N,N-Dimethylsphingosine	C20 H41 N O2	327.314	7.42	328.322	Full match	No results	No results	Organic nitrogen compounds	Organonitrogen compounds	Amines	1,2-aminoalcohols	0.348587	-1.52041	8.43818e-07	0.847436	3.01757	down	424857	383090	397041	448931	329502	516065	1.08245e+06	381973	345796	297769	315762	258678	834300	951373	662962	627812	1.42318e+06	933367	526058	826978	1.23848e+06	1.10061e+06	788596	1.23094e+06	1.08547e+06	1.38598e+06	739547	1.71478e+06	1.21978e+06	972997	818405
Com_4526_pos	2-Mercaptobenzothiazole	C7 H5 N S2	166.987	6.417	167.994	Full match	No results	No results	Organoheterocyclic compounds	Benzothiazoles	Not available	Benzothiazoles	0.171647	-2.54248	3.6764e-06	0.834615	2.59108	down	22273.9	22212.2	20010.3	20325.7	19536.2	21772.4	20972.8	19923.2	319005	18320.8	20123.9	21712.4	23361	20868.4	19519.7	22332.7	19818.9	21526.9	23066.7	22047.5	24945.3	43359.6	25441.9	22297.5	655116	1.51408e+06	392396	21727.3	22437.7	19461.2	839899
Com_16962_pos	2-{[(4,5-dimethoxy-2-nitrophenethyl)imino]methyl}phenol	C17 H18 N2 O5	330.124	7.227	331.131	Invalid mass	No results	No results					0.526248	-0.926185	1.51691e-05	0.79359	2.56591	down	609833	494308	391728	678198	470969	510649	2.30703e+06	678398	496758	240568	407271	1.01051e+06	1.28501e+06	1.13828e+06	995054	679656	999982	1.61229e+06	1.41636e+06	1.10725e+06	1.18676e+06	1.25777e+06	1.09453e+06	1.03943e+06	1.12471e+06	1.74054e+06	898896	1.5363e+06	1.59925e+06	1.37646e+06	1.20445e+06
Com_526_pos	2-Arachidonoyl glycerol	C23 H38 O4	378.278	9.335	379.285	Full match	No results	Full match	Lipids and lipid-like molecules	Endocannabinoids	Not available	Endocannabinoids	2.19638	1.13513	0.000154597	0.801282	1.91861	up	5.3019e+06	1.54517e+07	1.59645e+07	1.45286e+07	1.78973e+07	1.00873e+07	1.835e+07	7.15399e+06	1.19472e+07	4.98043e+06	3.65915e+06	2.81199e+07	9.67139e+06	2.08362e+07	1.97856e+07	2.38973e+07	8.36459e+06	6.49683e+06	1.73161e+07	1.11649e+08	1.35107e+07	8.38573e+06	1.36753e+07	7.92009e+06	5.69198e+06	7.42385e+06	1.06535e+07	1.22329e+07	5.6609e+06	3.3405e+07	4.21741e+06
Com_16156_pos	Phytosphingosine	C18 H39 N O3	317.294	7.956	318.301	No results	Full match	No results	Organic nitrogen compounds	Organonitrogen compounds	Amines	1,3-aminoalcohols	0.607523	-0.718989	0.000249631	0.757692	1.73536	down	1.45138e+06	1.50883e+06	1.5255e+06	1.88707e+06	1.25928e+06	1.82844e+06	3.21661e+06	1.21518e+06	2.79067e+06	1.91535e+06	1.86541e+06	1.37915e+06	2.26759e+06	1.52245e+06	655479	2.14405e+06	1.83227e+06	1.9376e+06	1.53373e+06	1.38868e+06	2.13322e+06	1.60115e+06	1.3515e+06	1.88018e+06	1.12398e+06	1.60623e+06	1.48875e+06	2.0497e+06	2.10711e+06	919046	1.84206e+06
Com_11079_pos	2-(14,15-Epoxyeicosatrienoyl) glycerol	C23 H38 O5	376.262	8.903	399.251	Invalid mass	No results	No results	Lipids and lipid-like molecules	Glycerolipids	Monoradylglycerols	2-monoacylglycerols	2.23873	1.16268	0.00031028	0.774359	2.00646	up	3.22548e+06	4.66637e+06	3.20581e+06	7.80266e+06	4.3177e+06	1.69585e+06	2.9779e+06	2.15371e+06	1.74431e+06	2.79148e+06	611453	1.59486e+06	2.03219e+06	2.64944e+06	2.46188e+06	1.17947e+07	1.34897e+06	6.75443e+06	3.66217e+06	1.95507e+07	850260	1.31708e+06	3.17166e+06	3.2367e+06	2.48378e+06	3.50549e+06	1.13491e+06	2.46624e+06	2.74428e+06	3.47337e+06	801840
Com_3323_pos	(6E,10E)-3,7,11,15-tetramethylhexadeca-1,6,10,14-tetraene-3,5,9-triol	C20 H34 O3	339.276	6.962	340.283	Invalid mass	No results	No match					0.614818	-0.701768	0.000320568	0.769231	1.92557	down	2.24721e+07	2.85962e+07	2.06538e+07	2.03035e+07	1.31825e+07	3.14142e+07	3.36939e+07	2.30908e+07	1.57789e+07	1.98473e+07	1.35228e+07	1.28968e+07	2.37062e+07	1.4215e+07	1.23819e+07	2.31496e+07	1.9907e+07	2.25824e+07	1.51847e+07	1.61313e+07	2.36652e+07	2.79594e+07	2.05708e+07	1.88956e+07	1.17596e+07	2.11803e+07	1.66141e+07	1.92896e+07	1.63787e+07	1.62218e+07	1.567e+07
Com_22940_pos	Limonin	C26 H30 O8	452.182	6.419	453.19	Invalid mass	No results	No results	Lipids and lipid-like molecules	Prenol lipids	Triterpenoids	Limonoids	0.398497	-1.32736	0.000355344	0.783333	2.35224	down	3.65314e+06	955136	995084	1.01925e+06	3.22651e+06	2.96929e+06	1.27017e+07	1.90602e+06	2.2433e+06	1.06195e+06	1.01761e+06	1.69321e+06	1.42383e+06	1.10064e+07	961417	2.2252e+06	1.54739e+06	3.799e+06	2.70093e+06	912172	1.25717e+06	1.68174e+06	1.03247e+06	939340	1.06567e+06	2.35509e+06	1.32554e+06	1.48319e+06	1.58907e+06	2.67187e+06	1.67509e+06
Com_26429_pos	7H-benzo[de]benzo[4,5]imidazo[2,1-a]isoquinolin-7-one	C18 H10 N2 O	270.08	8.634	271.087	Full match	No results	No results					1.64198	0.715437	0.000437805	0.769231	1.81782	up	1.78553e+06	1.20016e+06	1.09185e+06	4.21524e+06	1.50214e+06	1.23097e+06	4.06999e+06	3.38988e+06	2.56254e+06	1.44783e+06	1.58967e+06	5.18748e+06	1.22615e+06	2.7632e+06	2.37968e+06	4.56415e+06	1.66282e+06	3.77735e+06	2.63689e+06	1.62722e+06	2.61526e+06	1.26854e+06	1.10191e+06	2.85332e+06	1.39487e+06	2.00463e+06	2.45666e+06	3.07202e+06	2.45251e+06	942113	4.04961e+06
Com_6181_pos	(5-L-Glutamyl)-L-Amino Acid	C8 H14 N2 O5	218.091	1.463	219.098	No results	No results	Full match	Organic acids and derivatives	Carboxylic acids and derivatives	Amino acids, peptides, and analogues	N-acyl-alpha amino acids	1.64931	0.721863	0.000457747	0.765385	1.82466	up	2.15907e+06	1.24891e+07	7.10654e+06	5.50988e+06	3.0325e+06	6.8797e+06	2.88365e+06	3.94969e+06	5.80176e+06	1.6976e+06	3.12973e+06	2.12017e+06	3.1991e+06	4.68263e+06	7.20328e+06	5.22196e+06	1.87549e+06	5.15825e+06	4.23757e+06	5.65305e+06	3.50637e+06	4.37005e+06	8.11389e+06	4.18138e+06	3.97677e+06	3.76561e+06	4.04709e+06	3.8433e+06	2.07619e+06	3.4582e+06	1.34051e+06
Com_19816_pos	6-(7-methyloctyl)-1H,3H,4H,6H-furo[3,4-c]furan-1-one	C15 H24 O3	252.172	10.528	505.352	Full match	No results	No results					1.5624	0.643763	0.000541341	0.835897	1.83906	up	7.69018e+07	9.91029e+07	8.87804e+07	1.48881e+08	7.3085e+07	7.93383e+07	8.95191e+07	1.01818e+08	1.00141e+08	7.58386e+07	8.32249e+07	1.73979e+08	1.58585e+08	3.38041e+07	1.26707e+08	1.60455e+08	9.57001e+07	6.37885e+07	8.31389e+07	1.04834e+08	8.37989e+07	8.79629e+07	7.30273e+07	6.16434e+07	1.06196e+08	9.54868e+07	9.12474e+07	4.94603e+07	1.31652e+08	6.92292e+07	4.79888e+07
Com_4880_pos	Palmitoyl ethanolamide	C18 H37 N O2	299.283	6.889	300.29	Full match	No results	Full match	Organic acids and derivatives	Carboximidic acids and derivatives	Carboximidic acids	Carboximidic acids	0.473429	-1.07878	0.000757624	0.721795	2.06997	down	4.27816e+06	2.09452e+06	2.71134e+06	3.82464e+06	3.33548e+06	4.21521e+06	1.15738e+07	3.06398e+06	3.78644e+06	2.27948e+06	2.56535e+06	2.86773e+06	4.12537e+06	3.35165e+06	3.43161e+06	3.36079e+06	4.33559e+06	5.63905e+06	3.64402e+06	4.09185e+06	4.36616e+06	5.52588e+06	3.71287e+06	4.02449e+06	3.82014e+06	5.28431e+06	3.47715e+06	5.69982e+06	5.2363e+06	5.0183e+06	3.33578e+06
Com_3640_pos	GNK	C12 H23 N5 O5	158.583	5.107	159.591	Invalid mass	No results	No results					19.3954	4.27764	0.00135273	0.603846	2.3845	up	2.14788e+06	29857.6	30994.6	34569.3	30702.3	1.53553e+06	2.29309e+06	32073.7	32682.6	3.38367e+06	31339.5	1.89714e+06	3.68108e+06	33271	1.22672e+06	28576.9	32538.4	31677.5	27233.1	1.38062e+06	31528.8	27551.2	1.02729e+06	2.83752e+06	30337.2	32916.9	32740.1	34635.4	2.95153e+06	32597.6	29217.3
Com_20761_pos	H-Gly-Pro-OH	C7 H12 N2 O3	172.085	1.412	190.119	No results	No results	Full match	Organic acids and derivatives	Carboxylic acids and derivatives	Amino acids, peptides, and analogues	Dipeptides	1.80265	0.850121	0.00146884	0.741026	1.61901	up	3.25072e+06	472899	1.46241e+06	2.81289e+06	1.18639e+06	1.20484e+06	3.40101e+06	1.4259e+06	325983	1.21996e+06	1.26166e+06	1.27122e+06	1.63835e+06	1.30442e+06	831307	6.53457e+06	706653	1.77858e+06	4.74782e+06	1.31836e+06	1.35837e+06	1.95067e+06	1.14316e+06	1.68167e+06	715685	1.00961e+06	3.00801e+06	1.03211e+06	1.29249e+06	971609	545721
Com_2241_pos	7-chloro-4-piperidinoquinoline	C14 H15 Cl N2	246.093	5.105	247.1	Full match	No results	No results					15.1431	3.92059	0.00177435	0.610256	2.3393	up	2.61563e+06	39984.4	40593.4	45571.5	46297.4	1.98174e+06	1.93311e+06	43375.6	45642.1	4.05825e+06	44638.7	1.85813e+06	3.68713e+06	44003.6	1.69287e+06	37253.2	46052	41208.1	37958.9	1.23942e+06	40774.9	35599	752005	3.05166e+06	39454.9	43054.9	43093.5	45887	3.30113e+06	43932.2	38254.8
Com_16_pos	Oleamide	C18 H35 N O	281.272	9.754	282.279	Full match	No results	No results	Lipids and lipid-like molecules	Fatty Acyls	Fatty amides	Fatty amides	2.03111	1.02227	0.00181837	0.723077	1.3966	up	1.0081e+09	6.92533e+09	2.88235e+09	1.92818e+09	1.29005e+09	2.33694e+09	1.94301e+09	4.4257e+09	2.59505e+09	1.22965e+09	1.60489e+09	6.33024e+08	9.18747e+08	3.56137e+08	4.61818e+08	6.01404e+08	8.72713e+08	1.18811e+09	1.22216e+09	1.02532e+09	7.14337e+08	5.23847e+08	9.83217e+08	5.28409e+08	3.67776e+08	9.28639e+08	6.2801e+08	6.55565e+08	4.36357e+08	1.50266e+09	4.67657e+08
Com_285_pos	Senecionine	C18 H25 N O5	335.177	5.111	336.184	Invalid mass	No results	No results	Phenylpropanoids and polyketides	Macrolides and analogues	Not available	Macrolides and analogues	71.3092	6.15602	0.00185728	0.579487	2.21841	up	2.08262e+06	2143.52	2105.24	2305.12	1972.17	1.59759e+06	2.25907e+06	2079.95	2103.57	3.17768e+06	2010.71	1.68624e+06	3.68098e+06	2203.78	1.22329e+06	2014.21	2089.33	1917.72	1721.6	1.34436e+06	2172.74	1955.59	1.09735e+06	2.84894e+06	2123.91	2246.4	2191.22	2287.31	2.78506e+06	2117.49	1760.32
Com_6_pos	Monoolein	C21 H40 O4	356.293	9.919	379.282	Full match	No results	Full match	Lipids and lipid-like molecules	Glycerolipids	Monoradylglycerols	1-monoacylglycerols	2.70993	1.43826	0.00197599	0.729487	1.68825	up	1.31588e+08	1.00468e+09	1.27995e+09	5.4713e+08	1.06395e+09	2.71458e+08	1.02043e+09	2.05259e+08	5.00618e+08	1.12964e+08	1.82133e+08	3.02886e+09	6.60055e+08	2.76838e+08	1.21065e+09	1.86419e+09	1.75961e+08	1.27043e+08	1.56072e+09	7.62526e+09	1.0136e+09	8.80667e+08	5.02979e+08	5.43351e+08	2.55101e+08	4.04257e+08	7.81005e+08	3.58682e+08	2.2251e+08	4.04862e+09	2.03382e+08
Com_460_pos	2-Amino-1,3-octadecanediol	C18 H39 N O2	301.298	7.631	302.306	Full match	Full match	Full match	Organic nitrogen compounds	Organonitrogen compounds	Amines	1,2-aminoalcohols	0.624448	-0.679348	0.00236288	0.742308	1.16212	down	9.22349e+06	1.07072e+07	1.11811e+07	1.06619e+07	7.36427e+06	1.21881e+07	1.07169e+07	1.2725e+07	1.53089e+07	1.35832e+07	1.12413e+07	1.26385e+07	1.50489e+07	1.09128e+07	1.44956e+07	7.32619e+06	1.31102e+07	1.58736e+07	1.13187e+07	1.21949e+07	1.0589e+07	1.45149e+07	1.27195e+07	1.16514e+07	1.18778e+07	1.48331e+07	1.06487e+07	1.48045e+07	1.31556e+07	1.21521e+07	1.0971e+07
Com_12350_pos	PC O-40:6	C48 H86 N O7 P	819.619	9.773	820.626	No results	Invalid mass	No results					0.607728	-0.718501	0.00237111	0.728205	1.58939	down	1.99407e+07	1.56106e+07	6.73583e+06	7.04003e+06	1.34669e+07	9.7325e+06	8.88079e+06	1.20081e+07	1.30646e+07	1.59997e+07	1.63734e+07	2.82998e+07	2.66522e+07	1.09318e+07	9.1217e+06	6.82091e+06	6.81554e+06	1.00993e+07	2.70157e+07	3.63257e+07	4.97481e+07	4.87939e+07	3.4434e+07	5.81068e+06	1.86329e+07	2.56462e+07	1.60211e+07	1.20135e+07	2.742e+06	1.01573e+07	1.81798e+07
Com_14626_pos	7-(2-hydroxypropan-2-yl)-1,4a-dimethyl-decahydronaphthalen-1-ol	C15 H28 O2	222.199	9.748	240.232	Invalid mass	No results	No results					1.74526	0.803438	0.00239653	0.728205	1.37466	up	2.30339e+06	1.93064e+07	8.71855e+06	6.55117e+06	4.06601e+06	7.81398e+06	4.07879e+06	1.56575e+07	6.97215e+06	4.30016e+06	4.12558e+06	2.81446e+06	2.38906e+06	2.05384e+06	2.69631e+06	2.1583e+06	2.91189e+06	2.97914e+06	2.86857e+06	2.15253e+06	2.72527e+06	2.14933e+06	3.3834e+06	2.27146e+06	2.22001e+06	2.78808e+06	2.64285e+06	2.56262e+06	3.23281e+06	4.14362e+06	2.01363e+06
Com_24534_pos	L-Homocitrulline	C7 H15 N3 O3	189.112	1.421	190.119	No results	No results	Full match	Organic acids and derivatives	Carboxylic acids and derivatives	Amino acids, peptides, and analogues	L-alpha-amino acids	1.82941	0.87138	0.00291127	0.730769	1.53046	up	3.22768e+06	313231	1.45204e+06	2.79295e+06	1.17798e+06	1.1963e+06	3.37691e+06	1.41579e+06	217458	1.22037e+06	1.25272e+06	1.26221e+06	1.62674e+06	1.29518e+06	825416	6.66119e+06	701645	1.76598e+06	4.76799e+06	1.30902e+06	1.34875e+06	1.93685e+06	1.13505e+06	1.66975e+06	710613	1.00245e+06	2.98669e+06	1.0248e+06	1.28333e+06	964723	541853
Com_9778_pos	N-[4-(diethylamino)phenyl]-N'-phenylurea	C17 H21 N3 O	321.125	5.282	322.132	Invalid mass	No results	No results					2.99249	1.58135	0.00293517	0.647436	2.13792	up	9.5456e+06	660654	534045	676854	543698	4.05641e+06	2.79807e+06	605492	547122	4.32197e+06	520328	1.49275e+06	4.28571e+06	675835	1.99188e+06	572301	767693	707327	521460	903084	611464	684538	491026	6.04465e+06	616140	698077	569434	710545	8.63513e+06	569144	684654
Com_24180_pos	SM 9:1;2O/26:6	C40 H69 N2 O6 P	1408.96	7.362	705.486	No results	Invalid mass	No results					0.58214	-0.780563	0.00314075	0.733333	1.3225	down	779764	819480	624741	751272	749725	1.00706e+06	899256	571933	684171	637803	676991	707825	905658	767192	715435	797534	748923	737774	654845	824848	947883	1.34164e+06	1.12369e+06	758463	1.04916e+06	789315	2.15163e+06	843960	916473	845259	601411
Com_15348_pos	SM 32:2;2O	C37 H73 N2 O6 P	694.504	10.119	695.511	No results	Invalid mass	No results					1.57583	0.65611	0.00334388	0.711538	1.24105	up	7.02477e+07	9.49257e+07	5.85038e+07	6.08338e+07	1.45714e+08	1.49522e+08	5.38437e+07	8.65801e+07	4.17484e+07	1.07518e+08	5.94767e+07	3.18429e+07	1.25266e+08	1.31702e+08	1.18057e+08	1.69259e+08	6.54572e+07	2.19216e+07	4.57469e+07	6.6004e+07	6.80037e+07	5.47077e+07	4.31674e+07	7.93343e+07	9.31559e+07	3.33348e+07	3.27269e+07	1.22758e+08	4.76034e+07	4.03689e+07	2.74082e+07
Com_1063_pos	(2S)-2-(2-hydroxypropan-2-yl)-2H,3H,7H-furo[3,2-g]chromen-7-one	C14 H14 O4	263.12	5.115	264.127	Invalid mass	No results	No results					18.2724	4.1916	0.00429543	0.589744	2.01849	up	3.169e+06	13921.6	13372.3	14717.7	12872.8	2.30967e+06	519222	13617.1	13568.7	1.67267e+06	13083.6	791948	2.22439e+06	13936.6	859622	13462.6	13622.8	13101.8	11722.1	368551	14637.4	13014	15098.1	1.68581e+06	13549.6	14265.3	13968.1	14688.9	2.16612e+06	13832.5	12030.8
Com_9530_pos	1,7-bis(3,4-dihydroxyphenyl)heptan-3-one	C19 H22 O5	330.145	7.679	331.152	Invalid mass	No results	No results					0.539819	-0.889454	0.0052031	0.708974	1.43476	down	1.00984e+06	1.12917e+06	725586	1.35092e+06	694129	750016	1.70741e+06	4.95771e+06	3.5211e+06	2.79194e+06	4.2305e+06	2.18472e+06	3.5649e+06	3.82329e+06	3.02136e+06	3.16531e+06	1.70371e+06	4.45641e+06	1.23026e+06	601922	1.14067e+06	569652	1.06294e+06	1.63967e+06	1.60496e+06	1.91919e+06	3.54866e+06	3.35521e+06	1.55e+06	467668	3.8119e+06
Com_17785_pos	N'2-cinnamoyl-3-(1H-pyrrol-1-yl)thiophene-2-carbohydrazide	C18 H15 N3 O2 S	319.076	1.394	320.083	Invalid mass	No results	No results					1.56274	0.644075	0.00558944	0.711538	1.21577	up	472418	2.70861e+06	2.21468e+06	2.29557e+06	1.24362e+06	4.33297e+06	854770	1.92377e+06	1.96221e+06	966129	1.17327e+06	556152	1.08697e+06	1.41866e+06	1.65689e+06	1.40704e+06	423167	435289	1.69033e+06	1.93363e+06	1.32413e+06	708822	2.68894e+06	2.46318e+06	711946	1.09526e+06	1.34323e+06	1.39273e+06	1.23925e+06	1.44219e+06	344868
Com_3881_pos	Sulfamethazine	C12 H14 N4 O2 S	278.083	5.525	279.09	Full match	No results	No results	Benzenoids	Benzene and substituted derivatives	Benzenesulfonamides	Aminobenzenesulfonamides	8.71425	3.12338	0.00583311	0.644872	2.03882	up	9.5332e+06	132229	134863	157084	126036	6.34454e+06	2.84608e+06	141599	132115	5.50322e+06	116556	2.2303e+06	4.74403e+06	135731	746031	131710	129667	147062	141952	432742	176745	443663	551216	5.28495e+06	144536	132762	152147	153854	1.14157e+07	126255	192470
Com_5557_pos	PC 15:1_15:1	C38 H72 N O8 P	701.495	7.33	702.502	No results	Invalid mass	No results					0.201576	-2.31061	0.00650304	0.802564	1.5228	down	122391	112625	97717.9	122649	129227	139264	147443	120326	118683	103870	119452	101808	134513	126701	127732	122210	129575	128085	98762.6	121059	143604	185749	129275	111363	161665	127689	7.24125e+06	140915	170409	177663	106413
Com_13725_pos	Narasin	C43 H72 O11	1492.98	7.327	747.498	Invalid mass	No results	No results	Lipids and lipid-like molecules	Prenol lipids	Terpene glycosides	Diterpene glycosides	0.363315	-1.46071	0.00667674	0.764103	1.42766	down	339431	261807	288171	365406	309056	359929	437877	320976	288762	249428	286280	252361	307810	374510	350123	276978	309745	326053	246368	286180	329504	420565	297869	273965	435413	373187	8.35819e+06	414024	481946	481727	271900
Com_6397_pos	1-Methylxanthine	C6 H6 N4 O2	166.049	4.875	167.057	Full match	No results	Full match	Organoheterocyclic compounds	Imidazopyrimidines	Purines and purine derivatives	Xanthines	0.556539	-0.845446	0.00887463	0.712821	2.12362	down	816783	1.23299e+06	679929	802449	699916	1.78358e+06	700377	517689	1.74005e+06	1.20389e+06	921741	1.82834e+06	1.10978e+06	721183	4.05953e+06	3.18635e+06	644727	1.32056e+06	1.47313e+06	1.53952e+06	2.20919e+06	910177	2.75504e+06	1.01817e+06	1.86623e+06	818347	812367	821331	784054	497254	1.33227e+06
Com_14189_pos	SM 9:1;2O/26:7	C40 H67 N2 O6 P	1404.94	7.345	703.476	No results	Invalid mass	No results					0.309916	-1.69005	0.0105903	0.775641	1.4012	down	70478.5	54593.7	60030.3	75863.3	72053.2	74703.3	91957.1	69813.8	65718.8	57585.9	67755.7	55284.3	64371.9	78806.9	75460.8	58487.7	72573.1	72070.1	51410.2	61686.2	70171.8	88520.7	62198.4	56914.5	90370.3	75890.5	4.98044e+06	87311.2	102858	104195	60175.8
Com_6424_pos	PC 15:0_15:0	C38 H76 N O8 P	705.533	11.56	706.54	No results	Full match	No results					0.315255	-1.66541	0.0106892	0.384615	1.41128	down	1.70049e+06	1.88155e+06	1.92999e+06	2.22623e+06	2.2421e+06	2.31762e+06	2.34657e+06	2.39944e+06	2.25398e+06	2.34785e+06	2.28068e+06	2.04283e+06	2.18333e+06	1.82935e+06	3.3108e+06	1.7553e+06	2.21932e+06	1.84886e+06	1.88102e+06	2.0735e+06	1.9691e+06	2.16401e+06	1.85247e+06	2.11434e+06	1.99521e+06	1.70597e+06	1.8587e+06	2.50228e+06	2.3795e+06	2.1349e+06	2.02726e+06
Com_1071_pos	1,4-dihydroxyheptadec-16-en-2-yl acetate	C19 H36 O4	328.262	9.147	329.269	Full match	No results	No results					2.25532	1.17333	0.0107055	0.680769	1.5594	up	2.27324e+06	8.19526e+06	6.77856e+06	3.26071e+06	6.49071e+06	2.99663e+06	7.67742e+06	1.30809e+06	5.41337e+06	2.86161e+06	3.53214e+06	1.29437e+07	3.33818e+06	2.14387e+06	7.28493e+06	8.50768e+06	2.45691e+06	1.40158e+06	1.924e+07	6.70907e+07	4.32262e+06	2.13311e+06	2.90763e+06	1.9129e+06	1.8693e+06	3.37804e+06	5.4109e+06	2.5921e+06	3.07203e+06	1.20115e+07	2.54184e+06
Com_20155_pos	1-O-(3,4,5-Trimethoxybenzoyl)-beta-L-galactopyranose	C16 H22 O10	356.112	5.643	357.119	Invalid mass	No results	No results					1.71796	0.780695	0.01111	0.701282	1.25588	up	1.67619e+06	6.93106e+06	4.15459e+06	1.80366e+06	5.17885e+06	3.18722e+06	1.50057e+06	3.20137e+06	1.9385e+06	1.62696e+06	4.21051e+06	701364	1.47881e+06	1.71474e+06	2.50203e+06	425879	3.25212e+06	391486	3.54257e+06	3.12786e+06	4.39866e+06	1.60627e+06	2.83479e+06	2.98319e+06	445109	2.47464e+06	5.10438e+06	1.29437e+06	4.06928e+06	1.183e+06	679440
Com_10993_pos	PC O-34:8	C42 H70 N O7 P	1462.98	7.412	732.499	No results	Invalid mass	No results					0.232225	-2.1064	0.0124856	0.737179	1.4478	down	104162	104781	93086.4	88246.2	100960	137206	116851	98400.1	101127	89179.4	101479	80723.6	106928	97961.7	122794	87012	105920	85956.2	75175.7	90578.3	100363	137952	138005	92114.8	130169	99928.8	6.88662e+06	111427	119113	141517	73740.9
Com_3820_pos	25-hydroxycholecalciferol	C27 H44 O2	400.335	10.523	401.343	No results	Full match	Full match					1.62836	0.703421	0.0128427	0.716667	1.38221	up	1.98768e+07	4.83337e+07	1.924e+07	2.67749e+07	2.05086e+07	1.516e+07	1.97551e+07	1.34212e+07	2.00359e+07	2.91021e+07	2.12095e+07	3.75619e+06	6.43477e+06	2.32057e+07	2.60977e+07	1.7228e+07	2.06068e+07	2.24025e+07	6.21624e+07	4.46812e+07	5.16632e+07	2.70308e+06	1.98433e+07	1.61663e+07	1.40974e+07	1.84266e+07	2.46768e+07	1.61577e+07	1.74302e+07	5.48259e+07	1.99006e+07
Com_12299_pos	Linoleoyl ethanolamide	C20 H37 N O2	323.283	9.136	324.29	Full match	No results	No results	Organic nitrogen compounds	Organonitrogen compounds	Amines	N-acylethanolamines	1.52845	0.612069	0.0141767	0.661538	1.41901	up	1.45954e+06	1.10945e+06	1.22342e+06	2.07901e+06	2.65403e+06	937955	1.22767e+06	2.11481e+06	1.07872e+06	1.07095e+06	921688	6.87305e+06	1.17699e+06	1.66806e+06	1.93364e+06	915293	825819	1.29017e+06	3.20036e+06	5.32901e+06	1.60521e+06	3.16041e+06	1.26938e+06	1.41701e+06	3.65966e+06	2.53374e+06	1.22628e+06	2.82161e+06	1.36208e+06	4.69132e+06	1.09596e+06
Com_9678_pos	Methionine sulfoxide	C5 H11 N O3 S	165.046	1.352	166.054	No results	No results	Full match	Organic acids and derivatives	Carboxylic acids and derivatives	Amino acids, peptides, and analogues	Alpha amino acids	0.514833	-0.957825	0.0147238	0.671795	2.2924	down	3.24188e+06	1.74328e+06	2.27106e+06	1.89483e+06	1.65911e+06	1.33319e+06	4.36805e+06	2.73591e+06	2.23145e+06	1.98948e+06	5.44191e+06	5.47773e+06	2.43355e+06	2.52368e+06	4.22872e+06	7.65346e+06	2.70445e+06	8.32715e+06	3.87466e+06	2.37666e+06	4.10844e+06	1.81228e+06	2.97727e+06	3.46087e+06	1.02362e+07	2.84116e+06	2.12319e+06	2.45423e+06	1.34533e+06	2.76762e+06	6.20988e+06
Com_4596_pos	SM 15:3;2O/22:6	C42 H69 N2 O6 P	728.494	7.091	746.528	No results	Invalid mass	No results					0.224936	-2.15241	0.0148401	0.747436	1.34801	down	73143.2	63742	57199	66427.2	58193.9	72796.1	84903.2	61004.1	61421.6	42910.5	49898.8	78396	67210.8	76948.6	65855.5	69153.1	59273.4	94545	70219.1	75306.4	77807.1	93950.3	65256.5	57959.4	78408.6	71956.4	4.99147e+06	75390.2	75824.7	86302.4	76885
Com_23780_pos	PC O-39:4	C47 H88 N O7 P	809.645	11.147	810.652	No results	Invalid mass	No results					0.352033	-1.50622	0.0149033	0.630769	2.00129	down	2.97398e+06	2.79165e+06	2.35803e+06	2.32481e+06	6.76459e+06	5.99223e+06	685680	2.24364e+06	4.11942e+06	5.16387e+07	5.87542e+06	7.42403e+06	2.80433e+06	194319	577910	3.93865e+06	6.83434e+06	7.77618e+06	9.93099e+06	4.69207e+06	5.49181e+06	3.37953e+06	7.88566e+06	310462	749082	4.79478e+06	2.76046e+06	941510	126200	1.33981e+06	1.69389e+07
Com_649_pos	N1-(1H-1,2,4-triazol-3-yl)-2-hydroxybenzamide	C9 H8 N4 O2	204.061	1.303	205.068	Invalid mass	No results	No results					1.65894	0.730262	0.0151981	0.669231	1.22386	up	2.95516e+07	6.44034e+06	6.86536e+06	3.49896e+06	4.88935e+06	7.20798e+06	7.39146e+06	5.74487e+06	4.24328e+06	3.43351e+06	1.10645e+07	1.6355e+07	4.63093e+06	7.77154e+06	1.66461e+07	1.20649e+07	6.61131e+06	8.37187e+06	2.01428e+07	2.87583e+07	3.99913e+07	3.28522e+06	4.65605e+07	2.95349e+07	6.61631e+06	5.52656e+06	1.19829e+07	4.41043e+06	2.38346e+07	9.61052e+06	6.91636e+06
Com_22048_pos	8-chloro-7-methyl-5-(2-pyridyl)[1,2,3,4]tetraazolo[1,5-c]pyrimidine	C10 H7 Cl N6	246.041	0.607	247.048	Invalid mass	No results	No results					0.351392	-1.50885	0.0152479	0.738462	1.55894	down	6.95619e+06	6.71865e+06	6.36953e+06	6.44541e+06	8.69476e+06	7.04116e+06	6.46628e+06	8.18251e+06	8.17056e+06	7.76733e+06	8.86621e+06	7.7448e+06	6.66324e+06	7.26843e+06	8.30358e+06	7.23313e+06	8.13528e+06	8.97761e+06	7.59202e+06	7.54652e+06	7.62087e+06	6.6449e+06	7.06911e+06	6.54766e+06	7.09511e+06	7.2287e+06	5.62184e+06	6.41087e+06	8.14952e+06	8.26145e+06	9.01505e+06
Com_4276_pos	CAR 24:1	C31 H60 N O4	509.446	10.23	510.453	No results	Invalid mass	No results					1.60026	0.678302	0.0158558	0.687179	1.23363	up	1.14423e+07	2.62237e+07	2.74681e+07	7.85188e+07	9.96129e+06	2.24091e+07	4.79506e+06	1.63463e+07	1.17765e+07	4.74459e+06	2.41344e+06	3.73565e+06	1.57693e+07	3.25936e+07	3.45185e+07	1.60001e+07	2.70646e+07	1.74729e+07	2.43259e+07	1.53341e+07	7.74717e+06	1.69596e+07	1.23426e+07	1.18715e+07	1.73017e+07	3.01796e+06	5.19919e+06	8.97771e+06	2.10108e+07	1.63642e+07	3.81509e+06
Com_3867_pos	Tetranor-12(S)-HETE	C16 H26 O3	288.171	7.098	289.178	Invalid mass	No results	No results	Lipids and lipid-like molecules	Fatty Acyls	Fatty acids and conjugates	Long-chain fatty acids	0.524469	-0.931072	0.0163522	0.661538	1.45196	down	611819	2.53263e+06	1.0459e+06	1.24964e+06	279570	2.06949e+06	1.69187e+06	864431	5.99552e+06	2.03597e+06	1.45663e+06	1.40904e+06	999117	934500	3.81045e+06	1.38276e+06	313217	1.74583e+06	1.1573e+06	1.37915e+06	488975	626711	1.07588e+06	642461	1.05484e+06	1.07176e+06	346731	465217	2.20626e+06	1.30161e+06	1.13972e+06
Com_21438_pos	Lysopc 18:3	C26 H48 N O7 P	517.318	7.77	518.325	No results	No results	Full match					0.280369	-1.8346	0.0165639	0.616667	1.688	down	891400	911289	1.01947e+06	1.07809e+06	1.02372e+06	1.2375e+06	1.08783e+06	977862	2.27502e+06	781013	847413	908036	970060	1.93544e+06	1.0157e+06	733119	937029	884439	846967	916211	863282	979228	896725	784514	1.08787e+06	899395	4.96066e+06	1.15927e+06	1.20296e+06	1.24129e+06	871466
Com_98_pos	Theophylline	C7 H8 N4 O2	180.065	5.198	181.072	Full match	Full match	No results	Organoheterocyclic compounds	Imidazopyrimidines	Purines and purine derivatives	Xanthines	0.476512	-1.06942	0.0181859	0.758974	1.23782	down	3.05855e+07	2.34855e+07	3.26e+07	3.4537e+07	2.30213e+07	3.89709e+07	2.73915e+07	2.9481e+07	2.92107e+07	2.8433e+07	2.86639e+07	1.11915e+07	2.26019e+07	2.59966e+07	2.45462e+08	3.1233e+07	3.14572e+07	6.24532e+06	7.56665e+06	2.43286e+07	1.39301e+07	4.69325e+07	2.45683e+07	2.75181e+07	2.9788e+07	2.60994e+07	2.92023e+07	3.19558e+07	2.98665e+07	3.39608e+07	5.77079e+06
Com_19917_pos	PC O-32:7	C40 H68 N O7 P	705.463	7.709	706.47	No results	Invalid mass	No results					0.155663	-2.6835	0.0183093	0.617949	1.51403	down	156714	150381	184196	200097	213262	212925	196722	193916	183943	161881	185069	127709	157925	180879	194701	115170	195680	120982	120074	134513	132050	157874	146986	132879	189507	161519	7.24795e+06	218888	232606	244573	118738
Com_8470_pos	Cholest-4-en-3-one	C27 H44 O	384.34	10.964	385.347	Full match	No results	No results	Lipids and lipid-like molecules	Steroids and steroid derivatives	Cholestane steroids	Cholesterols and derivatives	1.90229	0.927736	0.0190784	0.65	1.1224	up	1.23182e+07	1.61697e+07	6.55365e+06	2.03729e+07	3.80433e+07	1.24519e+07	1.08975e+07	1.78998e+07	1.51482e+07	3.19381e+07	2.51496e+07	2.91374e+06	6.05805e+07	7.67021e+07	1.36511e+08	2.48046e+07	1.72441e+07	5.72013e+06	4.94465e+06	1.51329e+07	1.03226e+07	1.51545e+07	1.7885e+07	9.1236e+06	1.24879e+07	2.20206e+07	5.69709e+06	1.33781e+07	8.71719e+06	6.38935e+06	4.76286e+06
Com_4502_pos	CAR 13:0	C20 H40 N O4	357.289	7.336	358.296	No results	Invalid mass	No results					1.599	0.677172	0.0199073	0.658974	1.35479	up	5.74028e+06	4.38653e+06	5.07082e+06	3.991e+07	1.15611e+07	1.39152e+07	6.55974e+06	7.24505e+06	6.85019e+06	3.24709e+06	4.20134e+06	3.17198e+06	4.2599e+06	8.60186e+06	1.97984e+07	2.53417e+06	7.91833e+06	6.29118e+06	4.04611e+06	3.86847e+06	1.12926e+07	7.47843e+06	1.05574e+07	4.29707e+06	2.62481e+07	9.13545e+06	4.27371e+06	9.41752e+06	1.52253e+07	7.89298e+06	3.48731e+06
Com_22920_pos	WLH	C23 H30 N6 O4	227.114	5.068	228.121	Invalid mass	No results	No results					0.604034	-0.727299	0.0204845	0.696154	1.11801	down	101593	131252	76322.6	168271	79112.5	85209.4	90242.2	134484	211788	129709	225273	113253	145954	97846.4	107636	731350	88086.7	133900	134751	95662.7	188838	173234	110088	107264	88590.7	153700	94833.2	617419	89099.8	85161.7	114570
Com_27480_pos	SM 8:1;2O/32:9	C45 H73 N2 O6 P	1537.04	7.648	769.528	No results	Invalid mass	No results					0.375711	-1.41231	0.0208947	0.639744	1.51045	down	394463	369349	385219	419345	418255	476761	466526	455133	392446	353378	384368	301850	375419	417170	455314	305240	404001	298230	294128	332249	335188	399999	361273	324600	501975	375112	4.48365e+06	499746	491089	577113	286535
Com_1044_pos	SM 9:1;2O/16:4	C30 H53 N2 O6 P	568.375	8.574	569.383	No results	Invalid mass	No results					0.0176406	-5.82495	0.0216211	0.694872	1.79262	down	4.45015e+06	5.19353e+06	5.12405e+06	4.6955e+06	4.27474e+06	5.04953e+06	5.02048e+06	5.25984e+06	4.84793e+06	4.2128e+06	4.06426e+06	4.3131e+06	6.2685e+06	4.28366e+06	6.49335e+06	3.26867e+06	4.72349e+06	4.49938e+06	4.13364e+06	5.20214e+06	5.9729e+06	7.2968e+06	5.07834e+06	4.95535e+06	4.97026e+06	4.97003e+06	2.36437e+07	5.3738e+06	4.81004e+06	6.08953e+06	4.2304e+06
Com_1204_pos	(S)-Nicotine	C10 H14 N2	162.116	1.424	163.123	Full match	Full match	No results	Organoheterocyclic compounds	Pyridines and derivatives	Pyrrolidinylpyridines	Pyrrolidinylpyridines	0.469861	-1.08969	0.0226776	0.639744	1.4457	down	9.16072e+06	8.20247e+06	1.09477e+07	1.45924e+07	1.12384e+07	9.79703e+06	1.22749e+07	9.94708e+06	1.11469e+07	9.84904e+06	9.44729e+06	1.69652e+07	1.35577e+07	1.0608e+07	9.72471e+06	8.98559e+06	9.64583e+06	1.52018e+07	1.36885e+07	9.01731e+06	8.4144e+06	8.05945e+06	7.55288e+06	6.62488e+06	7.0305e+06	1.02912e+07	1.63427e+07	1.21476e+07	1.12972e+07	1.08112e+07	1.63643e+07
Com_5657_pos	DL-Stachydrine	C7 H13 N O2	286.19	1.407	144.102	Invalid mass	No results	No results	Organic acids and derivatives	Carboxylic acids and derivatives	Amino acids, peptides, and analogues	Proline and derivatives	1.50687	0.591554	0.0227839	0.655128	1.92979	up	7.08023e+08	3.38145e+08	4.49265e+08	5.31478e+08	7.06935e+08	1.11213e+08	5.16519e+07	7.14949e+08	6.99302e+08	1.74966e+09	5.2246e+07	1.30894e+08	2.59071e+08	7.04999e+07	7.44405e+07	2.28735e+08	3.29311e+08	1.60861e+08	3.21823e+08	3.69645e+08	1.63784e+09	6.60258e+08	9.83143e+08	7.51056e+08	1.37363e+08	8.76765e+08	2.95959e+08	1.07864e+09	7.36315e+08	7.4823e+08	7.92601e+07
Com_8069_pos	PC 35:2	C43 H82 N O8 P	793.561	9.671	794.568	No results	Invalid mass	No results	Lipids and lipid-like molecules	Glycerophospholipids	Glycerophosphocholines	Phosphocholines	0.528408	-0.920276	0.0228818	0.660256	1.24497	down	1.05688e+07	5.93852e+06	7.48994e+06	7.22558e+06	1.78812e+07	6.88494e+06	2.78633e+07	1.16825e+07	1.31027e+07	6.5003e+06	1.45666e+07	3.23652e+06	6.74034e+06	1.56109e+07	1.56824e+07	4.30719e+06	2.11638e+07	5.24252e+06	3.35703e+06	4.97675e+06	3.43442e+06	8.11895e+06	7.29967e+06	5.30541e+06	1.44465e+07	6.17534e+06	6.58973e+06	1.77454e+07	2.48874e+07	3.24872e+07	6.22823e+06
Com_3428_pos	L-serine	C3 H7 N O3	105.043	0.479	106.05	No results	No results	Full match	Organic acids and derivatives	Carboxylic acids and derivatives	Amino acids, peptides, and analogues	Serine and derivatives	0.0545773	-4.19555	0.0245916	0.621795	1.49639	down	705641	786453	804190	608798	989632	699230	682926	519440	2.25378e+06	1.47953e+06	669705	542380	1.07361e+06	667116	528193	769494	692180	507893	691013	1.07433e+06	696616	652679	676790	871320	665683	690478	762005	627668	571574	540861	490053
Com_14679_pos	PC O-38:10	C46 H74 N O7 P	1567.06	7.456	784.537	No results	Invalid mass	No results					0.297595	-1.74858	0.025635	0.632051	1.29095	down	224449	434829	164248	161399	229994	389480	185964	202832	233006	207884	220352	253834	464376	193886	246394	395724	237584	190821	257686	340775	400016	548559	588074	325612	307990	175729	8.81865e+06	206412	231321	285901	164084
Com_661_pos	PC O-38:5	C46 H84 N O7 P	793.599	10.236	794.607	No results	Full match	No results					0.136674	-2.87119	0.0262145	0.647436	1.40368	down	3.71227e+07	3.27749e+07	1.28195e+07	2.97927e+07	2.75875e+07	2.33166e+07	2.56761e+07	2.3644e+07	1.71962e+07	1.96685e+07	2.24136e+07	7.99578e+07	3.58119e+07	3.10058e+07	2.10117e+07	3.34368e+07	2.09637e+07	1.57522e+07	3.38929e+07	5.19223e+07	5.00736e+07	8.9339e+07	1.67216e+07	1.99653e+07	2.1695e+07	4.80634e+07	4.56692e+07	1.06828e+07	1.2926e+07	1.52394e+07	1.93898e+07
Com_7452_pos	Normorphine	C16 H17 N O3	271.121	6.646	272.129	Full match	No results	No results	Alkaloids and derivatives	Morphinans	Not available	Morphinans	0.320567	-1.6413	0.0272485	0.69359	1.20411	down	142434	118368	111727	110485	421973	126749	126021	161564	776701	212150	204607	2.38483e+06	160466	144733	380737	1.57418e+06	180465	310943	395055	244697	266405	327002	134036	140739	258079	132533	127724	132746	157189	198771	296104
Com_13687_pos	4-[1-(dimethylamino)ethylidene]-2-phenyl-1,3-oxazol-5(4H)-one	C13 H14 N2 O2	252.085	6.002	253.092	Invalid mass	No results	No match					0.262663	-1.92872	0.0280207	0.680769	1.57336	down	285841	466805	284134	281839	309879	298985	273060	264832	267854	303813	479043	229032	288652	275486	294574	291328	311607	259675	251889	280718	304674	917026	310156	283132	324821	286567	329588	265704	306776	271185	238846
Com_7242_pos	Gly-Val	C7 H14 N2 O3	174.101	3.261	175.108	No results	Full match	Full match	Organic acids and derivatives	Carboxylic acids and derivatives	Amino acids, peptides, and analogues	Dipeptides	1.83144	0.872977	0.0282258	0.692308	1.23458	up	1.4771e+07	8.10499e+07	2.45043e+07	1.30902e+07	4.33476e+07	5.38219e+07	8.88563e+06	1.60934e+07	1.39847e+07	1.57855e+07	1.43179e+07	6.63424e+06	3.00988e+07	1.34354e+07	1.86204e+07	9.71557e+06	1.09656e+07	1.42777e+06	2.52379e+07	1.2019e+07	3.4227e+07	6.98325e+07	1.13723e+07	7.00823e+06	2.75228e+06	1.04719e+07	3.21559e+07	1.56545e+07	2.05868e+07	4.88644e+06	5.77698e+06
Com_4672_pos	Pyroglutamic acid	C5 H7 N O3	129.043	5.078	130.05	No results	Full match	Full match	Organic acids and derivatives	Carboxylic acids and derivatives	Amino acids, peptides, and analogues	Alpha amino acids and derivatives	0.442937	-1.17483	0.0283132	0.716667	1.61112	down	1.35711e+07	1.57793e+07	1.38601e+07	1.5209e+07	1.36146e+07	1.45739e+07	1.33677e+07	1.42527e+07	1.41953e+07	1.51369e+07	1.5066e+07	1.36297e+07	1.44503e+07	1.48398e+07	1.40973e+07	1.53254e+07	1.34874e+07	1.38803e+07	1.40648e+07	1.32397e+07	1.43435e+07	1.36174e+07	1.52947e+07	1.50157e+07	1.45759e+07	1.42111e+07	1.43652e+07	1.43675e+07	1.40457e+07	1.36559e+07	1.36386e+07
Com_15938_pos	N-benzyl-N-isopropyl-N'-[4-(trifluoromethoxy)phenyl]urea	C18 H19 F3 N2 O2	352.139	5.848	353.146	Full match	No results	No results					0.348236	-1.52186	0.0297974	0.587179	1.49871	down	294803	303512	335866	518734	250192	544460	299738	261718	314755	349482	263193	240336	277290	257352	343350	310743	264421	298861	227735	342897	316834	1.27985e+06	329797	378676	313221	379944	331773	426705	368699	248619	795672
Com_18576_pos	DQH	C15 H22 N6 O7	398.156	5.877	399.163	Full match	No results	No results					0.36809	-1.44187	0.0300449	0.55641	1.45744	down	355247	389299	342047	527102	301818	544222	335799	282664	333061	353098	321735	266367	371426	288526	324365	375789	362347	357552	284247	386737	383471	1.60443e+06	385908	424868	388044	376748	368181	410675	383360	343182	880019
Com_9857_pos	Hex2Cer 18:1;2O/16:0	C46 H87 N O13	861.619	8.888	862.626	No results	Full match	No results					0.364263	-1.45695	0.0301322	0.632051	1.56738	down	2.39867e+06	2.66226e+06	3.03981e+06	2.73178e+06	2.17834e+06	2.59201e+06	2.86308e+06	3.07836e+06	3.11304e+06	2.98024e+06	2.14501e+06	2.23326e+06	3.12022e+06	2.3606e+06	3.20343e+06	1.67404e+06	2.71003e+06	2.48383e+06	2.12957e+06	2.68544e+06	2.84219e+06	3.27152e+06	2.51995e+06	3.05192e+06	2.47148e+06	2.73679e+06	2.82999e+06	2.81088e+06	2.84548e+06	3.51348e+06	2.34653e+06
Com_2879_pos	Nicotinamide N-oxide	C6 H6 N2 O2	138.043	11.923	139.051	No results	No results	Full match					0.21107	-2.24421	0.0323837	0.534615	1.50337	down	2.26218e+06	2.34294e+06	2.21568e+06	2.2382e+06	2.25707e+06	2.25143e+06	2.28094e+06	1.86274e+06	2.28457e+06	2.16638e+06	2.1974e+06	2.08113e+06	2.17653e+06	2.17122e+06	1.89583e+06	2.18062e+06	2.20451e+06	2.20714e+06	2.24296e+06	2.17033e+06	2.22475e+06	2.39924e+06	2.22776e+06	2.23977e+06	2.16184e+06	2.41636e+06	2.42904e+06	2.35069e+06	2.00193e+06	1.93513e+06	2.26672e+06
Com_8025_pos	Stercobilin	C33 H46 N4 O6	594.342	5.825	595.35	Full match	No results	No results	Organoheterocyclic compounds	Tetrapyrroles and derivatives	Bilirubins	Bilirubins	0.362502	-1.46394	0.0326898	0.626923	1.2715	down	332413	410377	414668	738650	347058	710756	408471	1.39619e+06	425040	500038	382030	295937	391166	554597	471292	430914	378733	403127	299875	462023	428331	1.67913e+06	450896	489951	403421	496650	488467	579391	483710	284873	1.08161e+06
Com_2948_pos	SKK	C15 H31 N5 O5	361.235	5.473	362.242	Invalid mass	No results	No results					0.0297988	-5.0686	0.0329014	0.580769	1.6186	down	348920	354788	315780	362436	327906	364449	332004	332020	303862	318177	301314	301635	338714	333977	383207	329301	357946	294867	332928	321620	409175	1.10166e+06	366522	324526	364884	322614	369200	401110	313148	300777	334088
Com_1485_pos	DL-m-Tyrosine	C9 H11 N O3	181.074	1.362	182.082	No results	No results	Full match	Organic acids and derivatives	Carboxylic acids and derivatives	Amino acids, peptides, and analogues	Phenylalanine and derivatives	0.240626	-2.05513	0.0331725	0.619231	1.28219	down	984721	1.55855e+06	1.10039e+06	1.70857e+06	972556	1.2657e+06	1.03466e+06	919275	1.65155e+06	796110	813454	926766	980270	1.00532e+06	1.10992e+06	1.00581e+06	1.08106e+06	866425	906849	1.62601e+06	1.11557e+06	1.01964e+06	1.34856e+06	953675	1.03137e+06	1.03771e+06	1.10422e+06	927135	1.08123e+06	1.01572e+06	1.11554e+06
Com_9158_pos	SPB 15:0;2O	C15 H33 N O2	259.252	7.006	242.248	No results	Full match	No results					0.30815	-1.6983	0.0331844	0.607692	1.42033	down	382704	567332	894034	923359	403065	838873	1.51537e+06	854713	531984	362026	547873	392643	320605	637844	360233	285245	490936	467422	379117	245728	260042	403390	265606	254547	283918	297302	450151	734366	320153	355492	271111
Com_18429_pos	Adrenosterone	C19 H24 O3	300.174	7.961	301.181	No results	No results	Full match	Lipids and lipid-like molecules	Steroids and steroid derivatives	Androstane steroids	Androgens and derivatives	0.40884	-1.29039	0.0339882	0.634615	1.60368	down	254895	241503	257374	260461	258189	321826	307048	341712	276632	225678	277963	232601	273646	304703	349824	199055	287226	246394	220615	299296	246798	282122	283219	206829	338804	272936	365705	367153	328437	426415	253239
Com_5636_pos	LPC 34:3	C42 H80 N O7 P	763.55	9.409	764.558	No results	Invalid mass	No results					0.463927	-1.10803	0.0341693	0.619231	1.50335	down	1.23101e+07	1.62207e+07	1.20555e+07	1.23295e+07	1.02771e+07	1.2546e+07	1.19707e+07	1.25691e+07	1.15687e+07	9.77193e+06	9.68197e+06	2.91883e+07	1.09548e+07	1.01294e+07	1.31004e+07	1.28482e+07	1.31602e+07	1.00574e+07	1.52343e+07	1.49783e+07	1.89138e+07	1.10346e+07	1.9017e+07	1.68674e+07	1.38706e+07	1.55476e+07	1.22001e+07	1.07395e+07	1.07497e+07	1.1814e+07	8.72672e+06
Com_779_pos	Urocanic acid	C6 H6 N2 O2	138.043	4.545	139.05	Full match	Full match	Full match	Organoheterocyclic compounds	Azoles	Imidazoles	Imidazolyl carboxylic acids and derivatives	0.107748	-3.21427	0.0367117	0.528205	1.59898	down	1.39268e+07	1.52875e+07	1.42074e+07	1.36672e+07	1.59318e+07	1.46049e+07	1.33653e+07	1.2585e+07	2.03102e+07	1.66817e+07	1.39878e+07	1.37699e+07	1.54923e+07	1.38215e+07	1.25648e+07	1.43478e+07	1.4678e+07	1.41338e+07	1.42493e+07	1.48015e+07	1.41888e+07	1.53578e+07	1.48156e+07	1.41017e+07	1.40322e+07	1.38841e+07	1.45379e+07	1.32626e+07	1.30872e+07	1.26824e+07	1.40308e+07
Com_16384_pos	PC 39:6	C47 H82 N O8 P	841.56	11.125	842.567	No results	Invalid mass	No results	Lipids and lipid-like molecules	Glycerophospholipids	Glycerophosphocholines	Phosphocholines	0.599192	-0.738909	0.0380107	0.648718	1.40926	down	834113	1.01562e+06	967039	915661	872879	936584	1.00541e+06	1.10983e+06	969999	905542	901698	1.01211e+06	1.00728e+06	936960	1.03387e+06	1.00604e+06	917117	981046	990233	1.12285e+06	1.08361e+06	999943	992412	959149	949294	972793	944642	1.07695e+06	1.02229e+06	1.20836e+06	988568
Com_20355_pos	D-Glucuronic acid	C6 H10 O7	194.042	0.927	195.049	No results	No results	Full match	Nucleosides, nucleotides, and analogues	Pyrimidine nucleotides	Pyrimidine nucleotide sugars	Pyrimidine nucleotide sugars	0.466544	-1.09992	0.0382993	0.60641	1.51893	down	3.83159e+06	3.8537e+06	3.40171e+06	4.58655e+06	3.19315e+06	3.62357e+06	4.15583e+06	4.69299e+06	3.15562e+06	4.54791e+06	4.94144e+06	4.76527e+06	2.89505e+06	4.00195e+06	4.46957e+06	4.07425e+06	3.40465e+06	5.1353e+06	4.40949e+06	3.75036e+06	4.99113e+06	4.22442e+06	3.23908e+06	3.52847e+06	3.3739e+06	3.75775e+06	4.37214e+06	2.86348e+06	3.78418e+06	3.76846e+06	4.97751e+06
Com_1163_pos	UR-144 N-Heptyl analog	C23 H33 N O	339.253	5.481	340.26	Invalid mass	No results	No results	Organoheterocyclic compounds	Indoles and derivatives	N-alkylindoles	N-alkylindoles	0.0245661	-5.34719	0.039453	0.542308	1.58348	down	925311	813654	1.05737e+06	585795	751219	771226	941442	565901	664284	940249	904960	702180	598292	987139	729974	732345	596774	627897	829827	679297	637799	1.46628e+06	599743	596530	747045	718975	602605	646056	720066	508208	643286
Com_27844_pos	UR-144 N-(5-Methylhexyl) analog	C23 H33 N O	339.253	5.798	340.26	Invalid mass	No results	No results	Organoheterocyclic compounds	Indoles and derivatives	N-alkylindoles	N-alkylindoles	0.404729	-1.30497	0.0398908	0.570513	1.45822	down	716951	872779	910616	1.45228e+06	672345	1.42322e+06	793756	769517	878434	1.024e+06	742746	657228	764582	649379	1.0108e+06	922452	785309	845398	731030	1.01111e+06	1.04324e+06	3.63269e+06	919359	1.01712e+06	944468	1.04598e+06	1.07435e+06	1.2541e+06	973049	587980	2.26108e+06
Com_16684_pos	CAR 22:0	C29 H58 N O4	483.43	10.112	484.437	No results	Invalid mass	No results					1.75943	0.815107	0.0404177	0.64359	1.41272	up	1.5376e+06	3.7272e+06	5.52642e+06	7.1616e+06	1.52532e+06	5.43249e+06	4.39178e+06	5.56604e+06	1.0275e+07	1.74931e+07	1.4889e+06	1.24782e+06	2.16645e+06	2.11753e+07	3.57796e+06	6.16916e+06	5.19332e+06	1.06608e+07	4.0121e+06	2.12072e+06	2.6079e+06	1.71963e+06	3.36031e+06	2.22717e+06	3.83343e+06	6.56285e+06	1.7093e+06	3.40157e+06	3.57384e+06	2.18835e+07	1.37558e+06
Com_3456_pos	PE 17:1_17:1	C39 H74 N O8 P	715.517	11.693	716.524	No results	Full match	No results					0.39158	-1.35262	0.0413861	0.597436	1.5438	down	2.60552e+06	2.40605e+06	2.65373e+06	3.2193e+06	2.94425e+06	2.88299e+06	2.69747e+06	2.54933e+06	1.96845e+06	2.76294e+06	2.5456e+06	2.26757e+06	2.58965e+06	2.42643e+06	2.73554e+06	2.24841e+06	2.85934e+06	2.2732e+06	2.20456e+06	2.27272e+06	2.40881e+06	2.56143e+06	2.47183e+06	2.74139e+06	2.7447e+06	2.42151e+06	2.4063e+06	2.47271e+06	2.79395e+06	2.51836e+06	2.28793e+06
Com_378_pos	16(R)-HETE	C20 H32 O3	342.218	8.212	343.225	Invalid mass	No results	No results	Lipids and lipid-like molecules	Fatty Acyls	Eicosanoids	Hydroxyeicosatetraenoic acids	0.589833	-0.761622	0.0422377	0.65	1.87781	down	5.45045e+07	7.43477e+06	1.04688e+07	1.39245e+07	4.13787e+07	2.17623e+08	1.13852e+08	5.73375e+06	5.50321e+06	7.15506e+07	5.49886e+07	8.02737e+07	5.16576e+07	4.72668e+07	6.74313e+07	1.25358e+08	3.83836e+07	2.21903e+08	4.22098e+07	1.50139e+08	1.48707e+08	2.42073e+07	7.82996e+07	2.88535e+07	2.39575e+08	1.19672e+08	7.07669e+06	1.97598e+07	2.29011e+06	1.22067e+07	2.13878e+08
Com_4219_pos	SM 8:1;2O/30:1	C43 H85 N2 O6 P	756.615	10.87	757.622	No results	Full match	No results					0.0794686	-3.65347	0.0427398	0.616667	1.96234	down	1.52303e+06	1.76314e+06	1.72237e+06	1.7808e+06	1.64559e+06	1.83928e+06	1.77053e+06	1.92817e+06	1.7391e+06	1.5958e+06	1.7e+06	1.70512e+06	1.79618e+06	1.69099e+06	1.83587e+06	1.4875e+06	1.62587e+06	1.6359e+06	1.73952e+06	1.69557e+06	1.94762e+06	1.68007e+06	1.6042e+06	1.8666e+06	1.78207e+06	1.50027e+06	1.731e+06	1.86704e+06	1.7678e+06	1.69515e+06	1.70933e+06
Com_9703_pos	Ergothioneine	C9 H15 N3 O2 S	229.088	0.737	230.095	No results	No results	Full match	Organic acids and derivatives	Carboxylic acids and derivatives	Amino acids, peptides, and analogues	Histidine and derivatives	0.346537	-1.52892	0.0430959	0.588462	1.55217	down	7.11928e+06	7.07466e+06	7.08577e+06	7.48339e+06	5.81327e+06	7.43377e+06	6.56198e+06	6.00592e+06	5.8253e+06	6.38452e+06	5.23833e+06	6.91499e+06	7.23301e+06	7.89923e+06	5.93967e+06	7.1058e+06	5.31759e+06	7.73176e+06	6.92887e+06	6.41891e+06	6.97138e+06	6.50859e+06	7.61751e+06	6.50083e+06	7.82727e+06	8.36951e+06	5.87157e+06	7.25743e+06	5.96355e+06	7.14628e+06	7.43272e+06
Com_18426_pos	SM 32:1;2O	C37 H75 N2 O6 P	696.519	7.744	697.527	No results	Invalid mass	No results					0.573402	-0.802382	0.0444975	0.597436	1.35877	down	3.55737e+06	3.63657e+06	4.0693e+06	4.30446e+06	4.09562e+06	4.93809e+06	4.20763e+06	3.91567e+06	3.57818e+06	3.12422e+06	3.5294e+06	3.62951e+06	3.87141e+06	3.84694e+06	4.17819e+06	2.92667e+06	3.74905e+06	3.53652e+06	3.38506e+06	3.87546e+06	3.44722e+06	3.96761e+06	3.57858e+06	3.13044e+06	4.34122e+06	3.58983e+06	5.7114e+06	4.62952e+06	4.80557e+06	5.29975e+06	3.48483e+06
Com_1945_pos	PC 38:4	C46 H84 N O8 P	831.577	8.64	832.585	No results	Invalid mass	No results	Lipids and lipid-like molecules	Glycerophospholipids	Glycerophosphocholines	Phosphocholines	0.609434	-0.714457	0.0445415	0.667949	1.24591	down	1.76333e+08	1.06121e+07	1.67512e+06	1.6029e+08	7.92251e+07	1.07232e+07	2.51072e+08	2.61451e+07	2.17244e+08	1.21794e+08	1.28327e+08	1.04777e+08	1.75671e+07	4.59739e+08	2.86787e+08	4.82012e+07	8.07152e+07	3.03504e+07	1.00728e+08	1.50961e+08	1.42676e+07	4.37712e+07	1.21853e+08	4.40965e+06	1.25177e+08	5.25099e+07	2.13843e+08	1.83619e+08	2.09422e+08	6.55541e+07	5.89646e+08
Com_8910_pos	SM 36:2;2O	C41 H81 N2 O6 P	750.568	8.838	751.575	No results	Invalid mass	No results					0.340719	-1.55335	0.0451195	0.619231	1.25633	down	2.66561e+06	3.28984e+06	3.39526e+06	3.06682e+06	2.73713e+06	2.91723e+06	3.20692e+06	2.93648e+06	3.54585e+06	3.63651e+06	2.7385e+06	2.42032e+06	4.02009e+06	2.47977e+06	3.14906e+06	2.30369e+06	3.43652e+06	2.68207e+06	2.32646e+06	3.22918e+06	3.79727e+06	4.4593e+06	3.1802e+06	3.51725e+06	2.75476e+06	3.04992e+06	3.17894e+06	3.11359e+06	2.9531e+06	3.40365e+06	2.53849e+06
Com_22850_pos	2-(cyclopropylcarbonyl)-3-(4-fluoroanilino)acrylonitrile	C13 H11 F N2 O	252.068	1.07	253.076	Invalid mass	No results	No results					0.254889	-1.97206	0.0456947	0.510256	1.5756	down	210623	212771	222950	227328	219881	230201	211952	169705	206601	217106	218180	211628	222935	216643	179980	196048	219460	212950	275766	221021	215048	200580	214736	224399	218714	212028	224267	208936	192050	177056	208018
Com_20560_pos	4-amino-2-(4-chlorophenyl)-6-(methylthio)pyrimidine-5-carbonitrile	C12 H9 Cl N4 S	276.021	1.174	277.028	Invalid mass	No results	No results					0.47444	-1.0757	0.0468469	0.574359	1.44531	down	217824	203243	233528	248712	237551	192932	225686	259371	177104	256366	284417	243715	152238	217647	246121	283271	192765	261298	254061	256160	314127	221009	170578	197557	211100	202136	236739	155959	207466	207817	253084
Com_4834_pos	SM 15:3;2O/18:5	C38 H63 N2 O6 P	1348.9	7.068	675.46	No results	Invalid mass	No results					0.179384	-2.47888	0.0477187	0.515385	1.31564	down	308297	340121	237126	216586	298978	347801	384200	265044	307511	182015	143489	315392	312111	458589	246987	290088	167529	392049	301114	239280	272116	352926	320230	287875	238114	192792	6.99094e+06	198023	216150	208117	205063
Com_10829_pos	1,7-Dimethyluric acid	C7 H8 N4 O3	196.06	5.182	197.068	Full match	No results	Full match	Organoheterocyclic compounds	Imidazopyrimidines	Purines and purine derivatives	Xanthines	0.401599	-1.31617	0.0481299	0.626923	1.23187	down	207609	184654	175466	187371	178159	371986	192038	195265	186296	194578	183936	199239	185277	206967	1.89074e+06	178702	190893	201752	186677	172395	222061	163048	177346	175805	192772	190169	199043	205488	188613	206326	194492
Com_6262_pos	PC O-36:4	C44 H82 N O7 P	767.578	11.46	768.585	No results	Invalid mass	No results					0.264803	-1.91701	0.048692	0.616667	1.65353	down	2.66546e+06	3.36232e+06	3.10085e+06	2.88573e+06	2.78817e+06	2.81851e+06	6.18598e+06	2.81367e+06	2.83914e+06	1.33658e+07	2.77248e+06	2.76236e+06	2.91532e+06	2.83131e+06	2.91087e+06	2.55313e+06	2.7526e+06	3.17956e+06	2.73742e+06	3.02989e+06	2.84238e+06	2.71316e+06	2.78578e+06	2.88248e+06	2.72586e+06	2.73548e+06	2.58853e+06	3.74926e+06	3.1105e+06	3.93607e+06	3.3654e+06
Com_823_pos	Nicotine	C10 H14 N2	162.116	4.578	163.123	Full match	No results	No results	Organoheterocyclic compounds	Pyridines and derivatives	Pyrrolidinylpyridines	Pyrrolidinylpyridines	0.351585	-1.50806	0.0494485	0.558974	1.57412	down	2.9147e+07	2.68175e+07	3.06148e+07	3.51796e+07	2.85002e+07	2.52218e+07	3.30147e+07	2.6683e+07	3.09523e+07	2.88074e+07	2.66531e+07	3.97818e+07	2.89171e+07	2.85041e+07	2.89488e+07	2.89064e+07	2.77702e+07	3.6452e+07	3.48176e+07	2.54672e+07	2.95866e+07	2.93285e+07	2.76795e+07	2.37445e+07	2.36449e+07	3.18737e+07	4.23526e+07	3.0342e+07	2.88806e+07	2.8145e+07	3.62956e+07
[truncated: 25 more columns]

## Sheet: B2 vs B3 neg
Compound_ID	Name	Formula	Molecular Weight	RT [min]	m/z	mzCloud_Results	mzVault_Results	MassList_Results	Class_I	Class_II	Class_III	Class_IV	FC	log2FC	Pvalue	ROC	VIP	Up.Down	neg_A2_1_9	neg_A2_2_7	neg_A2_2_10	neg_A2_2_11	neg_A2_2_19	neg_A3_1_8	neg_A3_1_11	neg_A3_2_14	neg_A3_2_17	neg_A3_2_18	neg_A3_2_20	neg_A4_1_2	neg_A4_1_6	neg_A4_1_11	neg_A4_1_13	neg_A4_2_5	neg_A4_2_19	neg_B2_18	neg_B2_19	neg_B2_20	neg_B2_21	neg_B2_22	neg_B2_23	neg_B2_24	neg_B2_25	neg_B2_26	neg_B2_27	neg_B2_28	neg_B2_29	neg_B2_30	neg_B3_1
Com_133_neg	(2S)-4-Oxo-2-phenyl-3,4-dihydro-2H-chromen-7-yl beta-D-glucopyranoside	C21 H22 O8	448.142	6.906	447.135	Invalid mass	No results	No results					0.235549	-2.0859	1.90428e-06	0.888462	3.62628	down	2.04616e+07	1.55642e+07	1.57455e+07	2.05863e+07	1.99093e+07	1.85417e+07	9.90784e+07	1.96333e+07	3.08931e+07	1.32278e+07	1.49833e+07	3.65109e+07	5.63265e+07	2.92009e+07	3.25881e+07	2.6584e+07	4.4274e+07	4.90993e+07	3.21868e+07	3.26251e+07	4.17531e+07	6.22326e+07	3.18612e+07	3.11067e+07	4.09779e+07	6.01472e+07	3.638e+07	4.83726e+07	4.60615e+07	5.71482e+07	4.14273e+07
Com_5124_neg	L-arginine	C6 H14 N4 O2	174.112	5.922	173.104	No results	No results	Full match	Organic acids and derivatives	Carboxylic acids and derivatives	Amino acids, peptides, and analogues	L-alpha-amino acids	3.07469	1.62044	2.18023e-05	0.80641	2.25572	up	886262	91833.3	65322.1	88895	154738	61347.4	64598.7	313611	306344	164007	355825	1.02204e+06	69698.9	540033	223783	513618	157547	94297.2	319225	211894	366261	68220.3	61452.2	100092	73723.5	281105	540058	484436	62613.4	137079	94016.2
Com_2430_neg	4-(octyloxy)benzoic acid	C15 H22 O3	250.157	7.941	249.15	Full match	No results	No results					2.10202	1.07178	0.000108643	0.771795	2.63486	up	2.88369e+06	3.05026e+06	2.78954e+06	1.04902e+06	2.12336e+06	6.42334e+06	5.31473e+06	3.27167e+06	1.74156e+06	2.05579e+06	2.61068e+06	7.71563e+06	3.15045e+06	1.63029e+06	3.21156e+06	7.17539e+06	1.99781e+06	1.98748e+06	7.14359e+06	1.68801e+06	4.23288e+06	886309	5.00003e+06	1.37517e+06	863476	783897	1.13289e+06	6.33782e+06	3.19967e+06	2.04225e+06	2.80117e+06
Com_1988_neg	N-Acetyl-L-methionine	C7 H13 N O3 S	191.062	5.344	190.054	Full match	Full match	Full match	Organic acids and derivatives	Carboxylic acids and derivatives	Amino acids, peptides, and analogues	Methionine and derivatives	0.543891	-0.878611	0.000211408	0.787179	2.54004	down	1.06948e+07	760317	1.00758e+07	165212	3.21602e+06	1.33166e+07	830604	5.60695e+06	855725	1.70087e+07	1.56679e+07	1.21632e+07	1.04229e+07	3.84841e+06	2.24568e+06	9.26034e+06	8.98937e+06	8.12043e+06	4.2294e+06	4.90939e+06	6.45847e+06	1.04657e+07	7.15158e+06	5.06295e+06	1.04902e+07	1.43723e+07	5.17937e+06	1.84621e+06	2.39656e+06	3.03781e+06	2.0131e+07
Com_1757_neg	dAMP	C10 H14 N5 O6 P	331.069	8.642	330.062	No results	No results	Full match	Nucleosides, nucleotides, and analogues	Purine nucleotides	Purine deoxyribonucleotides	Purine 2'-deoxyribonucleoside monophosphates	2.7608	1.46509	0.000474506	0.810256	2.66444	up	6.32802e+06	1.17337e+07	4.06276e+06	2.13711e+07	5.6666e+06	1.28645e+07	1.88118e+07	8.75943e+06	6.88097e+06	5.06314e+06	5.36758e+06	2.43622e+07	2.39301e+06	5.48601e+06	1.3726e+07	1.7134e+07	8.75517e+06	7.69441e+06	1.12078e+07	1.08807e+07	1.95561e+07	179083	1.28718e+07	1.46982e+07	2.20441e+06	2.04809e+06	2.95823e+06	2.49595e+07	1.7633e+07	4.5366e+06	6.7113e+06
Com_4051_neg	JWH 250 N-pentanoic acid metabolite	C22 H23 N O4	365.164	6.216	364.157	Full match	No results	No results	Organoheterocyclic compounds	Indoles and derivatives	Phenylacetylindoles	Phenylacetylindoles	2.39827	1.262	0.000960839	0.75	1.83285	up	1.15613e+06	92024.5	82293.2	87473.7	84741.6	84500.8	84821	350423	175801	367794	470021	1.56548e+06	94473	825804	494998	397687	84966.4	226551	136936	276184	413126	96778.3	88697.7	211046	266001	335711	202534	281058	84067	241064	407103
Com_2843_neg	6α-Prostaglandin I1	C20 H34 O5	354.241	6.893	335.223	Full match	No results	Full match	Lipids and lipid-like molecules	Fatty Acyls	Eicosanoids	Prostaglandins and related compounds	0.225447	-2.14914	0.00182256	0.717949	2.32663	down	305377	3.68219e+06	752888	400263	170330	1.10701e+06	1.32044e+06	213116	2.17516e+06	1.86966e+06	875635	568628	849921	546907	2.13386e+06	587043	269369	2.49578e+06	580761	870787	439035	178764	728991	280211	1.47645e+06	684558	370918	436083	1.10357e+06	909347	1.12662e+06
Com_1741_neg	Estriol 17-sulfate	C18 H24 O6 S	368.13	5.529	367.122	Full match	No results	No results	Lipids and lipid-like molecules	Steroids and steroid derivatives	Sulfated steroids	Sulfated steroids	3.37923	1.75669	0.00284154	0.735897	1.49841	up	752265	192810	129155	220645	433293	235148	158838	676997	225238	166466	438245	990709	145513	415627	187174	1.62883e+06	264373	239304	8.86495e+06	192812	162251	772831	160689	157737	244412	144661	355794	482733	336088	159857	172483
Com_1457_neg	tetranor-12(R)-HETE	C16 H26 O3	266.188	6.9	265.181	Full match	No results	No results					0.406322	-1.2993	0.00320609	0.697436	1.91508	down	211322	1.90304e+06	694528	930250	118327	1.60789e+06	1.67418e+06	394172	3.74889e+06	1.81952e+06	935649	885433	527890	560321	2.41393e+06	884694	160897	1.82798e+06	676125	1.18698e+06	153424	192993	449235	230736	1.10061e+06	913063	185887	504599	1.46932e+06	1.03054e+06	965833
Com_7670_neg	13,14-Dihydro-15-keto Prostaglandin E1	C20 H34 O5	354.241	6.544	353.234	Full match	No results	Full match	Lipids and lipid-like molecules	Fatty Acyls	Eicosanoids	Prostaglandins and related compounds	0.601985	-0.7322	0.00371289	0.712821	2.09842	down	722497	1.40324e+06	511169	1.89243e+06	1.52797e+06	4.69518e+06	3.27382e+06	1.19667e+06	2.09343e+06	2.23764e+06	1.55591e+06	1.63263e+06	525646	1.32323e+06	2.53928e+06	2.96016e+06	1.23901e+06	7.36451e+06	1.88323e+06	1.966e+06	3.02275e+06	553430	860799	662932	1.18534e+07	2.11932e+06	540318	1.40933e+06	1.13216e+06	1.71013e+06	6.87267e+06
Com_1522_neg	Chlortetracycline	C22 H23 Cl N2 O8	478.112	5.688	477.104	Invalid mass	No results	No results	Phenylpropanoids and polyketides	Tetracyclines	Not available	Tetracyclines	11.7744	3.55759	0.00479385	0.667949	2.18443	up	877156	754398	39426	45337.8	167550	51706.5	42229.6	240165	633693	4.31487e+06	46450.3	43240.1	40567.6	44984.6	44069	37729.2	42502.3	48943	48783.3	42545.4	9.5784e+06	2.03272e+06	2.4747e+06	452441	45401.2	41363.3	54137.5	2.55313e+06	49655.6	445410	50464.4
Com_1470_neg	cis-4-Hydroxy-D-proline	C5 H9 N O3	131.058	6.196	130.051	Full match	No results	Full match	Organic acids and derivatives	Carboxylic acids and derivatives	Amino acids, peptides, and analogues	Proline and derivatives	2.06076	1.04317	0.00604342	0.696154	1.77992	up	2.71272e+06	401383	446649	739776	1.64062e+06	491864	801058	1.69398e+06	6.53184e+06	4.96073e+06	1.38848e+06	3.40824e+06	535380	2.92387e+06	5.90197e+06	6.42984e+06	861937	1.88116e+06	1.49149e+06	1.00607e+06	2.34084e+06	306347	413267	1.45783e+06	2.09407e+06	1.37979e+06	1.44304e+06	810939	1.16693e+06	2.23808e+06	2.6759e+06
Com_2620_neg	Prostaglandin A1 ethyl ester	C22 H36 O4	346.251	8.527	345.244	Invalid mass	No results	No results	Lipids and lipid-like molecules	Fatty Acyls	Eicosanoids	Prostaglandins and related compounds	0.60489	-0.725256	0.00621998	0.719231	2.11435	down	3.52265e+06	208530	1.10083e+06	1.77356e+06	1.38696e+06	3.87272e+06	6.49109e+06	2.11126e+06	578782	3.10656e+06	5.43777e+06	9.15737e+06	3.53082e+06	4.73235e+06	5.68613e+06	5.1063e+06	2.20497e+06	1.74527e+07	3.55395e+06	1.02915e+07	1.07296e+07	2.43874e+06	3.49765e+06	1.92368e+06	1.81777e+07	1.29511e+07	1.28788e+06	2.6561e+06	225405	2.17638e+06	1.79001e+07
Com_910_neg	D-Phenylalanine	C9 H11 N O2	165.079	6.582	164.072	No results	No results	Full match	Organic acids and derivatives	Carboxylic acids and derivatives	Amino acids, peptides, and analogues	Phenylalanine and derivatives	1.63865	0.712509	0.00725863	0.712821	1.41798	up	1.16931e+07	1.57845e+06	1.35343e+06	2.43701e+06	3.08901e+06	955670	2.56285e+06	5.63358e+06	3.46036e+06	4.12411e+06	4.38527e+06	1.43883e+07	1.41751e+06	8.58282e+06	5.66322e+06	6.13244e+06	3.29324e+06	5.0843e+06	4.95415e+06	2.76564e+06	4.52863e+06	1.76206e+06	3.47962e+06	3.27964e+06	3.39012e+06	3.98757e+06	4.47629e+06	5.26642e+06	1.74635e+06	3.43333e+06	4.69689e+06
Com_1754_neg	D-Proline	C5 H9 N O2	115.063	6.242	114.056	No results	No results	Full match	Organic acids and derivatives	Carboxylic acids and derivatives	Amino acids, peptides, and analogues	Proline and derivatives	2.07427	1.0526	0.00812833	0.705128	1.6499	up	2.69103e+06	136818	112020	271559	320839	116587	477113	1.31173e+06	1.49751e+06	782225	943709	3.59495e+06	211820	2.64691e+06	1.417e+06	1.42321e+06	448833	998577	1.29334e+06	697936	1.17788e+06	128971	130363	546630	902457	1.01862e+06	1.07083e+06	859542	267445	948119	1.83627e+06
Com_1593_neg	20-Hydroxy-(5Z,8Z,11Z,14Z)-eicosatetraenoic acid	C20 H32 O3	320.235	8.006	319.228	Full match	No results	Full match	Lipids and lipid-like molecules	Fatty Acyls	Fatty acids and conjugates	Long-chain fatty acids	0.632308	-0.661301	0.00818353	0.724359	1.89869	down	3.47765e+06	1.99629e+06	2.14845e+06	2.21473e+06	3.25016e+06	6.44652e+06	6.33215e+06	3.11516e+06	2.32385e+06	3.42422e+06	3.71159e+06	7.20176e+06	3.90418e+06	3.91237e+06	5.69741e+06	7.01986e+06	3.34208e+06	1.74144e+07	4.52162e+06	8.80533e+06	6.9007e+06	2.69324e+06	3.75477e+06	2.63312e+06	1.89539e+07	6.30379e+06	1.73312e+06	3.51924e+06	1.68122e+06	3.53394e+06	1.48533e+07
Com_51_neg	11,12-Epoxy-(5Z,8Z,11Z)-icosatrienoic acid	C20 H32 O3	320.235	8.169	319.228	Full match	No results	Full match	Lipids and lipid-like molecules	Fatty Acyls	Eicosanoids	Hepoxilins	0.537308	-0.896178	0.00820634	0.702564	2.12293	down	1.50597e+08	9.56489e+06	2.02742e+07	2.64991e+07	8.71479e+07	4.83171e+08	2.40959e+08	1.79767e+07	1.57422e+07	1.33723e+08	1.19414e+08	2.19477e+08	1.09125e+08	1.13379e+08	1.9502e+08	1.60298e+08	8.32076e+07	5.85709e+08	9.21432e+07	3.91949e+08	2.64273e+08	3.77703e+07	1.49881e+08	3.49891e+07	5.27994e+08	2.65858e+08	1.75509e+07	5.71853e+07	3.18071e+06	4.19153e+07	6.49264e+08
Com_1984_neg	19(R)-hydroxy Prostaglandin E1	C20 H34 O6	370.236	6.368	369.228	Full match	No results	Full match	Lipids and lipid-like molecules	Fatty Acyls	Eicosanoids	Prostaglandins and related compounds	0.586025	-0.770965	0.00864026	0.691026	1.95329	down	567955	318499	739648	1.58918e+06	8.24542e+06	1.34513e+07	1.20952e+07	887125	428988	2.4498e+06	2.54335e+06	2.13158e+06	812413	1.83379e+06	4.46918e+06	7.90108e+06	5.65494e+06	1.54281e+07	1.14382e+07	4.20888e+06	1.46204e+07	316679	1.97652e+06	413820	1.19227e+07	3.67521e+06	277019	4.63705e+06	256917	1.6163e+06	1.2673e+07
Com_443_neg	(+/-)5(6)-DiHET	C20 H34 O4	338.246	6.947	337.239	Full match	No results	No results	Lipids and lipid-like molecules	Fatty Acyls	Eicosanoids	Hydroxyeicosatrienoic acids	0.338376	-1.5633	0.00980994	0.698718	1.88827	down	628590	6.66136e+06	1.58268e+06	1.62759e+06	194032	5.63815e+06	2.46911e+06	523410	9.60834e+06	6.91679e+06	1.7376e+06	1.77759e+06	999957	1.32113e+06	8.2212e+06	3.64208e+06	323732	6.61375e+06	2.0332e+06	2.64651e+06	590655	149816	1.37185e+06	314022	6.29361e+06	2.5501e+06	746085	724953	2.47336e+06	1.3433e+06	3.4018e+06
Com_2826_neg	CUMYL-PICA N-pentanoic acid metabolite	C23 H26 N2 O3	378.194	8.169	377.187	Full match	No results	No results	Organoheterocyclic compounds	Indoles and derivatives	Indolyl carboxylic acids and derivatives	Indolyl carboxylic acids and derivatives	0.529027	-0.918585	0.0143106	0.689744	1.95455	down	2.3867e+06	196339	205069	246292	1.25606e+06	7.44298e+06	3.83764e+06	177811	169771	2.1485e+06	1.76701e+06	3.34804e+06	1.69998e+06	1.72892e+06	2.86838e+06	2.383e+06	1.11613e+06	9.34565e+06	1.20175e+06	5.81618e+06	3.9735e+06	393940	2.12615e+06	475865	7.62046e+06	4.07168e+06	196688	723067	193523	377753	1.02854e+07
Com_974_neg	PC 16:0_18:1;3O	C42 H82 N O11 P	853.569	10.346	852.562	No results	Invalid mass	No results					1.62428	0.699798	0.0150655	0.624359	1.29923	up	521572	579953	554881	616891	588055	485102	532733	945300	563285	550732	500370	795557	479542	1.004e+06	522346	2.12806e+06	616517	616060	5.17017e+06	865565	532489	525858	496950	649869	535342	603492	2.19529e+06	529063	524166	1.73007e+06	569023
Com_7485_neg	FAHFA 22:6/18:3	C40 H60 O4	604.447	9.842	603.44	No results	Full match	No results					1.72101	0.783257	0.0175589	0.679487	1.41815	up	414701	439447	562570	3.05364e+06	1.22346e+06	412347	451545	2.02137e+06	372111	395826	323790	2.74507e+06	383171	407833	638129	452863	387768	549973	1.1771e+06	3.42564e+06	1.36078e+06	1.51594e+06	476685	512566	581601	977437	396297	1.63347e+06	875639	811888	1.2617e+06
Com_4935_neg	FAHFA 20:1/22:3	C42 H74 O4	642.558	11.434	641.55	No results	Full match	No results					2.69449	1.43001	0.0270517	0.641026	1.37151	up	91531.9	100829	858334	1.58079e+06	85426.7	86925.3	91875.9	149365	85992.5	93020.8	85966.1	82712.9	108858	86386	172668	91280.3	89898.9	135627	424054	740849	88617.8	86036.8	87120.5	92730.4	92966.4	91430	96558.8	87519.3	92436.1	1.80769e+06	86139
Com_4371_neg	Hex2Cer 13:0;2O	C25 H47 N O13	629.334	7.501	628.327	No results	Invalid mass	No results					0.637988	-0.648399	0.0273626	0.673077	1.68285	down	3.16996e+06	306341	2.01993e+06	639697	265086	1.8188e+06	6.39864e+06	1.01578e+06	559226	3.281e+06	1.3882e+06	1.97655e+06	2.39446e+06	1.99391e+06	3.28241e+06	1.66652e+06	3.21221e+06	7.96457e+06	393489	3.96081e+06	3.02895e+06	856266	2.63403e+06	2.28813e+06	8.27925e+06	3.53723e+06	279486	998031	214497	3.5559e+06	1.10397e+07
Com_7348_neg	Naringenin	C15 H12 O5	272.072	7.663	271.064	Invalid mass	No results	No results	Phenylpropanoids and polyketides	Flavonoids	Flavans	Flavanones	1.69117	0.758024	0.0291316	0.644872	1.33281	up	217606	155214	129730	569308	208072	118739	1.90704e+06	724984	255719	186162	293813	436075	497103	323003	214397	529801	147348	294154	1.67584e+06	723821	371007	832218	119886	290811	319508	525352	167646	330784	185408	328696	351977
Com_10207_neg	13,14-dihydro-19(R)-hydroxy Prostaglandin E1	C20 H36 O6	354.241	6.201	353.234	Invalid mass	No results	No match	Lipids and lipid-like molecules	Fatty Acyls	Eicosanoids	Prostaglandins and related compounds	0.44217	-1.17733	0.0301658	0.676923	1.59903	down	136610	368848	132242	156661	149635	618365	212263	160310	1.20802e+06	620544	138550	194234	149426	159482	700745	154153	150786	759654	206618	171091	157488	150806	140673	129572	440626	126506	146443	165011	282849	171451	212961
Com_2054_neg	7-Methylxanthine	C6 H6 N4 O2	166.049	4.928	165.042	Full match	No results	Full match	Organoheterocyclic compounds	Imidazopyrimidines	Purines and purine derivatives	Xanthines	0.503399	-0.990227	0.0305859	0.669231	1.43756	down	68719.4	59202.1	72709.2	397421	112577	622395	133435	234625	244755	405045	87018.6	144296	97069	280642	5.42887e+06	309232	439227	198156	313909	526086	65460.9	64350.7	109200	101266	927837	155349	70035.2	104889	463016	160730	114266
Com_2765_neg	Hex2Cer 31:2;2O	C43 H79 N O13	877.569	11.323	876.562	No results	Invalid mass	No results					1.66517	0.735668	0.0326099	0.628205	1.20238	up	1.65983e+06	496464	490568	919962	657286	490363	506564	919513	505549	549467	634604	604918	528543	5.70687e+06	522750	2.13261e+06	533054	1.16161e+06	3.12628e+06	558454	552516	525965	501065	535228	522508	888334	2.24384e+06	1.43846e+06	515551	629536	1.02352e+06
Com_659_neg	12-Epileukotriene B4	C20 H32 O4	336.23	7.2	335.223	Full match	No results	Full match	Lipids and lipid-like molecules	Fatty Acyls	Eicosanoids	Leukotrienes	0.552329	-0.856399	0.035831	0.667949	1.24621	down	1.81947e+06	2.09402e+06	1.69929e+06	2.0548e+06	1.71836e+06	3.84868e+06	3.30943e+06	2.64774e+06	2.48589e+06	2.36136e+06	2.09265e+06	4.29832e+06	1.84401e+06	6.25576e+06	3.55047e+06	2.43322e+06	2.14033e+06	7.53538e+06	1.53368e+06	2.81083e+06	3.20753e+06	975017	2.35789e+06	1.65853e+06	6.33119e+06	3.14429e+06	1.25979e+06	2.41951e+06	1.63865e+06	2.95081e+06	8.29163e+06
Com_1450_neg	Hex2Cer 23:3;2O	C35 H61 N O13	763.428	9.478	762.421	No results	Invalid mass	No results					1.7445	0.802818	0.0403281	0.65	1.45181	up	2.15559e+06	295859	333288	1.10651e+06	1.31307e+06	271588	563480	1.17231e+06	1.56653e+06	761622	1.87508e+06	1.8523e+06	259797	9.0624e+06	1.45865e+06	1.71935e+06	1.29615e+06	1.41315e+06	3.00542e+06	1.72177e+06	1.74917e+06	243330	272675	727508	1.15885e+06	2.01703e+06	3.05042e+06	3.17506e+06	429063	1.21421e+06	2.52173e+06
[truncated: 25 more columns]
